# Supplementary material for: Comparative Stem Transcriptome Analysis Reveals Pathways Associated with Drought Tolerance in Maritime Pine Grafts
Source: Int J Mol Sci. 2024 Sep 14;25(18):9926. doi: 10.3390/ijms25189926 (PMC11432578; doi:10.3390/ijms25189926)
Supplement: Supplementary file 1 [file ijms-25-09926-s001.zip]

Archive with 1 entries (1 files):
- Suplementary_Material_Comparative stem transcriptome analysis.xlsx
