# Supplementary material for: Comparative Stem Transcriptome Analysis Reveals Pathways Associated with Drought Tolerance in Maritime Pine Grafts
Source: Int J Mol Sci. 2024 Sep 14;25(18):9926. doi: 10.3390/ijms25189926 (PMC11432578; doi:10.3390/ijms25189926)
Supplement: Supplementary file 1 [file ijms-25-09926-s001.zip › Suplementary_Material_Comparative stem transcriptome analysis.xlsx]

## Sheet: INFORMATION
Article title
Comparative stem transcriptome analysis reveals pathways associated with drought tolerance in maritime pine grafts
Journal name
Special issue “Genetics and Molecular Breeding in Plants” of the International Journal of Molecular Sciences
Author names
Manjarrez LF 1, de María N 1, Vélez MD 1, Cabezas JA 1, Mancha JA 1, Ramos P 1, Pizarro A 2, Blanco-Urdillo E 1, López-Hinojosa M 1, Cobo-Simón I 1, Guevara MA 1,*, Díaz-Sala C 2, Cervera MT 1,*
Affiliation
1 Departamento de Ecología y Genética Forestal, Instituto de Ciencias Forestales (ICIFOR), Instituto Nacional de Investigación y Tecnología Agraria y Alimentaria - Consejo Superior de Investigaciones Científicas (INIA-CSIC), Madrid, Spain.
2 Departamento de Ciencias de la Vida, Universidad de Alcalá (UAH), Alcalá de Henares, Spain.
e-mail address of the corresponding author
María Teresa Cervera. cervera@inia.csic.es
María Ángeles Guevara. aguevara@inia.csic.es

## Sheet: Table S1-Illumina stats
Table S1. Illumina sequencing stats.
Sample	Construction Type	Stem	Water Regiment/ Treatment	Total Bases	Read Count	GC (%)	AT (%)	Q20 (%)	Q30 (%)	Order
T-I1-4mRNA	SSSR	Scion	well-watered / control	6183801226	40952326	45.77	54.23	98.31	94.88	1
T-P1-4mRNA	SSSR	Rootstock	well-watered / control	6774848446	44866546	45.96	54.04	98.39	95	2
T-I1-5mRNA	SSSR	Scion	well-watered / control	6515105494	43146394	45.73	54.27	98.48	95.26	3
T-P1-5mRNA	SSSR	Rootstock	well-watered / control	7169214240	47478240	45.29	54.71	98.27	94.7	4
T-I1-6mRNA	SSSR	Scion	well-watered / control	6246679740	41368740	46.08	53.92	98.51	95.33	5
T-P1-6mRNA	SSSR	Rootstock	well-watered / control	6891909384	45641784	45.85	54.15	98.28	94.74	6
T-I1-10mRNA	SSSR	Scion	water deficit / drought	6631736384	43918784	46.72	53.28	98.36	95.03	7
T-P1-10mRNA	SSSR	Rootstock	water deficit / drought	6667146488	44153288	45.27	54.73	98.32	94.78	8
T-I1-16mRNA	SSSR	Scion	water deficit / drought	6889660088	45626888	44.92	55.08	98.52	95.3	9
T-P1-16mRNA	SSSR	Rootstock	water deficit / drought	6885923140	45602140	44.63	55.37	98.24	94.66	10
T-I1-8mRNA	SSSR	Scion	water deficit / drought	7136792728	47263528	45.1	54.9	98.48	95.22	11
T-P1-8mRNA	SSSR	Rootstock	water deficit / drought	6572380700	43525700	45.55	54.45	98.44	95.18	12
T-I18-4mRNA	SSTR	Scion	well-watered / control	6765369572	44803772	45.68	54.32	98.33	94.89	13
T-P18-4mRNA	SSTR	Rootstock	well-watered / control	7031316510	46565010	45.09	54.91	98.39	95.03	14
T-I18-5mRNA	SSTR	Scion	well-watered / control	6188649836	40984436	45.34	54.66	98.33	94.89	15
T-P18-5mRNA	SSTR	Rootstock	well-watered / control	6944532280	45990280	44.89	55.11	98.51	95.34	16
T-I18-6mRNA	SSTR	Scion	well-watered / control	6161295582	40803282	45.1	54.9	98.38	94.99	17
T-P18-6mRNA	SSTR	Rootstock	well-watered / control	6450302636	42717236	45.21	54.79	98.49	95.24	18
T-I18-10mRNA	SSTR	Scion	water deficit / drought	7821109326	51795426	44.88	55.12	98.51	95.3	19
T-P18-10mRNA	SSTR	Rootstock	water deficit / drought	8996264410	59577910	45.81	54.19	98.32	94.81	20
T-I18-12mRNA	SSTR	Scion	water deficit / drought	7364400766	48770866	45.95	54.05	98.31	94.81	21
T-P18-12mRNA	SSTR	Rootstock	water deficit / drought	6673795320	44197320	45.16	54.84	98.32	94.79	22
T-I18-16mRNA	SSTR	Scion	water deficit / drought	6190320802	40995502	44.49	55.51	98.4	94.99	23
T-P18-16mRNA	SSTR	Rootstock	water deficit / drought	6939367476	45956076	44.8	55.2	98.42	95.08	24
T-I1-1mRNA	TSSR	Scion	well-watered / control	7954660370	52679870	45.09	54.91	98.3	94.85	25
T-P1-1mRNA	TSSR	Rootstock	well-watered / control	6483310330	42935830	45.15	54.85	98.26	94.68	26
T-I1-11mRNA	TSSR	Scion	well-watered / control	7604898466	50363566	45.1	54.9	98.4	94.97	27
T-P1-11mRNA	TSSR	Rootstock	well-watered / control	6878796846	45554946	45.09	54.91	98.44	95.21	28
T-I1-9mRNA	TSSR	Scion	well-watered / control	7468450940	49459940	45.16	54.84	98.37	95.03	29
T-P1-9mRNA	TSSR	Rootstock	well-watered / control	7189969794	47615694	45.19	54.81	98.44	95.09	30
T-I1-12mRNA	TSSR	Scion	water deficit / drought	6575577974	43546874	45.6	54.4	98.18	94.51	31
T-P1-12mRNA	TSSR	Rootstock	water deficit / drought	6442455468	42665268	44.84	55.16	98.44	95.15	32
T-I1-15mRNA	TSSR	Scion	water deficit / drought	7439445652	49267852	44.97	55.03	97.98	94.05	33
T-P1-15mRNA	TSSR	Rootstock	water deficit / drought	9003865448	59628248	44.71	55.29	98.5	95.28	34
T-I1-2mRNA	TSSR	Scion	water deficit / drought	8259446622	54698322	44.94	55.06	98.49	95.23	35
T-P1-2mRNA	TSSR	Rootstock	water deficit / drought	8770896608	58085408	44.71	55.29	98.21	94.6	36
T-I18-15mRNA	TSTR	Scion	well-watered / control	6452939398	42734698	44.75	55.25	98.27	94.74	37
T-P18-15mRNA	TSTR	Rootstock	well-watered / control	7214452028	47777828	44.83	55.17	98.34	94.95	38
T-I18-7mRNA	TSTR	Scion	well-watered / control	6591613872	43653072	45.34	54.66	98.46	95.19	39
T-P18-7mRNA	TSTR	Rootstock	well-watered / control	7565549376	50102976	45.17	54.83	98.37	94.95	40
T-I18-9mRNA	TSTR	Scion	well-watered / control	6824128806	45192906	45.72	54.28	98.41	95.07	41
T-P18-9mRNA	TSTR	Rootstock	well-watered / control	6658606532	44096732	45.1	54.9	98.48	95.19	42
T-I18-11mRNA	TSTR	Scion	water deficit / drought	7598576398	50321698	45.57	54.43	98.47	95.19	43
T-P18-11mRNA	TSTR	Rootstock	water deficit / drought	7691172920	50934920	45.29	54.71	98.5	95.26	44
T-I18-17mRNA	TSTR	Scion	water deficit / drought	8048817930	53303430	44.94	55.06	98.19	94.51	45
T-P18-17mRNA	TSTR	Rootstock	water deficit / drought	8325522108	55135908	44.89	55.11	98.32	94.87	46
T-I18-3mRNA	TSTR	Scion	water deficit / drought	7415295316	49107916	45.38	54.62	98.37	95	47
T-P18-3mRNA	TSTR	Rootstock	water deficit / drought	6470515194	42851094	45.2	54.8	98.23	94.67	48
			O	Total Bases	Read Count	GC (%)	AT (%)	Q20 (%)	Q30 (%)
			Mean	7.1046e+09	4.70503e+07	45.25	54.75	98.3694	94.9683
			Max	9003865448	59628248	46.72	55.51	98.52	95.34
			Min	6161295582	40803282	44.49	53.28	97.98	94.05
			* Software : Illumina package bcl2fastq
			* Fastq Quality Encoding : Sanger Quality ( ASCII Character Code = Phred Quality Value + 33 )

## Sheet: Table S2-Mapping rate
Table S2. Mapping rate of clean reads on the Pinus pinaster transcriptome.
Sample	Construction Type	Plant	Stem	Water Regiment / Treatment	% Mapping_rate	num_observed_fragments	num_assigned_fragments	% fragments were shorter than the k used to build the index (K-mer 31)	mappings discarded because of alignment score	fragments entirely discarded	discarded because they have only dovetail (discordant) mappings	% strand_mapping_bias	Order
T-I1-4mRNA	SSSR	1-4	Scion	well-watered / control	93.7253	1.91783e+07	17974966	0.000484922	3388874	743953	1017051	0.363152	1
T-P1-4mRNA	SSSR	1-4	Rootstock	well-watered / control	94.1171	2.1815e+07	20531623	4.12561e-05	3871731	821477	1077838	0.36263	2
T-I1-5mRNA	SSSR	1-5	Scion	well-watered / control	93.1066	2.03993e+07	18993065	0.000509822	3628709	819843	1346164	0.364346	3
T-P1-5mRNA	SSSR	1-5	Rootstock	well-watered / control	92.9267	2.26041e+07	21005239	0.00041143	3585992	915282	1186191	0.365	4
T-I1-6mRNA	SSSR	1-6	Scion	well-watered / control	93.1714	1.93131e+07	17994246	0.000429761	3601470	818296	1085670	0.363852	5
T-P1-6mRNA	SSSR	1-6	Rootstock	well-watered / control	93.739	2.18677e+07	20498518	0.00049388	3832706	809874	1376818	0.365239	6
T-I1-10mRNA	SSSR	1-10	Scion	water deficit / drought	93.5794	1.70274e+07	15934100	0.000552053	3239676	681493	967862	0.364482	7
T-P1-10mRNA	SSSR	1-10	Rootstock	water deficit / drought	93.4863	2.12987e+07	19911346	0.000525854	3727556	858629	1090807	0.362586	8
T-I1-16mRNA	SSSR	1-16	Scion	water deficit / drought	90.7154	2.19199e+07	19884693	0.000328469	3836571	1000500	1234880	0.362865	9
T-P1-16mRNA	SSSR	1-16	Rootstock	water deficit / drought	93.3305	2.20014e+07	20534036	0.00043179	3620672	864804	1234253	0.361571	10
T-I1-8mRNA	SSSR	1-8	Scion	water deficit / drought	92.0849	2.26855e+07	20889936	0.000392321	4246383	1050009	1257139	0.362032	11
T-P1-8mRNA	SSSR	1-8	Rootstock	water deficit / drought	93.8346	2.07229e+07	19445246	0.000497035	3628285	783678	1158101	0.36303	12
T-I18-4mRNA	SSTR	18-4	Scion	well-watered / control	94.1261	2.13422e+07	20088610	3.27988e-05	3774862	785950	1132349	0.364792	13
T-P18-4mRNA	SSTR	18-4	Rootstock	well-watered / control	93.7241	2.25734e+07	21156746	0.000411989	3617649	853282	1483972	0.362406	14
T-I18-5mRNA	SSTR	18-5	Scion	well-watered / control	92.7755	1.97901e+07	18360365	3.03182e-05	3386101	850391	1019107	0.363551	15
T-P18-5mRNA	SSTR	18-5	Rootstock	well-watered / control	92.7377	2.23113e+07	20690973	0.000385455	3487320	931680	1340059	0.362572	16
T-I18-6mRNA	SSTR	18-6	Scion	well-watered / control	93.838	1.92495e+07	18063357	0.000457155	3251727	744198	1009034	0.364719	17
T-P18-6mRNA	SSTR	18-6	Rootstock	well-watered / control	93.4285	2.05334e+07	19184060	0.000399349	3256312	804945	1301815	0.361988	18
T-I18-10mRNA	SSTR	18-10	Scion	water deficit / drought	92.6511	2.48726e+07	23044747	0.000426171	4521476	1119095	1228901	0.363214	19
T-P18-10mRNA	SSTR	18-10	Rootstock	water deficit / drought	94.6346	2.82059e+07	26692548	0.000531804	4944733	997645	1380968	0.360179	20
T-I18-12mRNA	SSTR	18-12	Scion	water deficit / drought	93.0803	2.26157e+07	21050754	0.000473123	4106370	955074	1295123	0.363878	21
T-P18-12mRNA	SSTR	18-12	Rootstock	water deficit / drought	93.9142	2.13703e+07	20069730	0.000425825	3438126	831525	1038609	0.357925	22
T-I18-16mRNA	SSTR	18-16	Scion	water deficit / drought	91.9797	1.97078e+07	18127179	0.000492191	3527250	917396	1011158	0.364489	23
T-P18-16mRNA	SSTR	18-16	Rootstock	water deficit / drought	94.0431	2.22507e+07	20925284	0.000476389	3740257	805618	1229516	0.363263	24
T-I1-1mRNA	TSSR	1-1	Scion	well-watered / control	93.1982	2.50719e+07	23366547	0.000478624	4472106	1039906	1613848	0.365216	25
T-P1-1mRNA	TSSR	1-1	Rootstock	well-watered / control	92.7501	2.0495e+07	19009108	0.000463528	3550257	845587	1073000	0.368806	26
T-I1-11mRNA	TSSR	1-11	Scion	well-watered / control	92.3146	2.28196e+07	21065795	0.000455749	3989083	1032521	1149567	0.365507	27
T-P1-11mRNA	TSSR	1-11	Rootstock	well-watered / control	93.6152	2.20265e+07	20620153	0.000381359	3610102	880293	1248950	0.361526	28
T-I1-9mRNA	TSSR	1-9	Scion	well-watered / control	93.1083	2.29623e+07	21379816	0.000409367	4125812	965916	1240049	0.362865	29
T-P1-9mRNA	TSSR	1-9	Rootstock	well-watered / control	93.386	2.34086e+07	21860396	4.27193e-06	4170792	959069	1191193	0.365262	30
T-I1-12mRNA	TSSR	1-12	Scion	water deficit / drought	92.0276	2.00338e+07	18436614	0.000489173	3481125	797802	1040946	0.36176	31
T-P1-12mRNA	TSSR	1-12	Rootstock	water deficit / drought	92.6097	2.05894e+07	19067786	0.000466259	3421820	873372	1001221	0.361265	32
T-I1-15mRNA	TSSR	1-15	Scion	water deficit / drought	93.0646	2.35702e+07	21935506	0.000534573	4064009	1006504	1229164	0.363723	33
T-P1-15mRNA	TSSR	1-15	Rootstock	water deficit / drought	93.2703	2.88785e+07	26935067	0.000373981	5156048	1240509	1340041	0.361721	34
T-I1-2mRNA	TSSR	1-2	Scion	water deficit / drought	93.1849	2.60087e+07	24236217	0.00041909	4583393	1101215	1296397	0.363284	35
T-P1-2mRNA	TSSR	1-2	Rootstock	water deficit / drought	92.6847	2.7989e+07	25941529	0.000432312	4784584	1160461	1552583	0.365489	36
T-I18-15mRNA	TSTR	18-15	Scion	well-watered / control	91.808	2.02928e+07	18630453	0.000399156	3514848	987992	1043505	0.365028	37
T-P18-15mRNA	TSTR	18-15	Rootstock	well-watered / control	94.0629	2.28413e+07	21485151	0.000415914	3608207	791101	1586171	0.363349	38
T-I18-7mRNA	TSTR	18-7	Scion	well-watered / control	92.3283	1.93758e+07	17889356	0.000490302	3380822	857181	1051684	0.363561	39
T-P18-7mRNA	TSTR	18-7	Rootstock	well-watered / control	93.4756	2.40198e+07	22452696	0.000403833	3774348	969322	1200008	0.36082	40
T-I18-9mRNA	TSTR	18-9	Scion	well-watered / control	93.4606	2.01384e+07	18821475	0.00043201	3686111	820663	932586	0.364442	41
T-P18-9mRNA	TSTR	18-9	Rootstock	well-watered / control	93.5524	2.12725e+07	19900932	0.000451287	3629861	843073	1057711	0.362727	42
T-I18-11mRNA	TSTR	18-11	Scion	water deficit / drought	93.192	2.34346e+07	21839185	0.000435254	4159144	929370	1440824	0.363698	43
T-P18-11mRNA	TSTR	18-11	Rootstock	water deficit / drought	93.6424	2.46836e+07	23114295	0.000376769	4195697	963700	1309383	0.359892	44
T-I18-17mRNA	TSTR	18-17	Scion	water deficit / drought	93.5665	2.56618e+07	24010881	0.00046762	4466615	1030130	1330230	0.36406	45
T-P18-17mRNA	TSTR	18-17	Rootstock	water deficit / drought	92.9379	2.66794e+07	24795258	0.000412304	4605678	1153956	1140520	0.359957	46
T-I18-3mRNA	TSTR	18-3	Scion	water deficit / drought	93.1739	2.28106e+07	21253515	0.000534839	4043050	950996	1245548	0.362814	47
T-P18-3mRNA	TSTR	18-3	Rootstock	water deficit / drought	93.8074	2.0703e+07	19420975	0.000381587	3373950	766572	1340848	0.360143	48
					% Mapping_rate	num_observed_fragments	num_assigned_fragments	% fragments were shorter than the k used to build the index (K-mer 31)	mappings discarded because of alignment score	fragments entirely discarded	discarded because they have only dovetail (discordant) mappings	% strand_mapping_bias
				Mean	93.1869	2.23213e+07	2.08025e+07	0.000411465	3.85642e+06	911080	1.21165e+06	0.363139
				Max	94.6346	2.88785e+07	26935067	0.000552053	5156048	1240509	1613848	0.368806
				Min	90.7154	1.70274e+07	15934100	4.27193e-06	3239676	681493	932586	0.357925

## Sheet: Table S3-L2FC ww vs wd compar
Table S3. Log2 fold-change distribution of the comparison between scion and rootstock stems from grafts grown in well-watered (ww) and water deficit (wd) conditions (ww vs. wd).
	Regulation	ss - (ww vs. wd) - SS/SR	rs - (ww vs. wd) - SS/SR	ss - (ww vs. wd) - SS/TR	rs - (ww vs. wd) - SS/TR	ss - (ww vs. wd) - TS/SR	rs - (ww vs. wd) - TS/SR	ss - (ww vs. wd) - TS/TR	rs - (ww vs. wd) - TS/TR
	>0	141	90	874	1077	48	58	56	171
	<0	64	14	1024	630	33	63	89	155
	Total	205	104	1898	1707	81	121	145	326
N common DEG	ID	ss - (ww vs. wd) - SS/SR	rs - (ww vs. wd) - SS/SR	ss - (ww vs. wd) - SS/TR	rs - (ww vs. wd) - SS/TR	ss - (ww vs. wd) - TS/SR	rs - (ww vs. wd) - TS/SR	ss - (ww vs. wd) - TS/TR	rs - (ww vs. wd) - TS/TR
8	unigene10311	3.24229	6.14107	4.2385	8.1374	3.55498	6.3351	2.26519	4.93044
8	unigene44287	2.3227	3.50994	3.80552	4.59751	2.32766	3.6682	1.91626	2.5688
8	unigene13052	3.17117	3.12487	3.53078	5.04349	2.16484	4.04893	1.83991	3.53095
8	unigene21753	1.77085	2.00396	3.47369	3.08909	1.66282	2.3801	1.76652	3.64326
8	unigene104618	1.81626	1.99332	3.13277	3.31402	2.0235	2.51194	1.7701	3.0159
7	unigene28262	3.02718	5.89121	4.97972	7.17775	2.62912	5.21927	1.9301
7	unigene3017	3.68642	5.34714	4.21401	5.0152	3.24935	4.78354		4.62703
7	isotig76518	3.2504	4.90127	3.95973	5.72019	2.66599	4.67052		4.11409
7	unigene3823	2.35596	4.31621	3.84873	4.31773	1.93158		1.68946	3.25222
7	unigene574	1.93265	4.05015	4.2045	3.64649	1.76953		1.93189	3.308
7	unigene925	1.81423	2.97472	3.60054	5.15219	1.87664	3.22981		3.19075
7	isotig71391	2.23927	2.40901	3.87527	4.54763		3.96492	2.22927	4.35431
7	unigene28665	1.92982	2.26095	2.48155	3.48919		2.38809	1.72873	3.15533
7	isotig45327	2.16645	2.14902	1.65473	2.45319		2.21925	2.10163	2.1773
7	isotig47972	1.52915		2.88006	4.1479	2.66949	3.16841	2.14792	3.06476
7	isotig32353	-2.70547		-2.48735	-2.96637	-2.18676	-2.60906	-2.22755	-3.14171
6	unigene140574	2.83118	3.55267	4.32799	5.10512	2.57908			4.03235
6	unigene15929	3.15454	3.55259	4.20617	4.0548		4.13081		3.04227
6	unigene103351	2.84902	3.51377	2.31897	5.46464		3.9155		3.02486
6	unigene26109	2.73215	2.37408	3.26245	2.79159		2.99644		3.49578
6	isotig31334	1.62173	1.55745	2.82251	2.98086		1.98398		2.99528
6	isotig26291	-1.62043	-1.8989	-2.06241	-2.17757	-1.62244			-1.55156
6	unigene12360	2.03315		1.9462	2.13407	2.17192		2.11122	2.14221
6	unigene20757			-2.27553	-2.99718	-2.04006	-2.99537	-1.75411	-2.75393
6	unigene16530			-2.16796	-2.85978	-2.20392	-3.20451	-1.76649	-3.26528
6	isotig26605			-2.87374	-4.00058	-1.71182	-2.81773	-1.9695	-3.12137
6	unigene32921			-2.19844	-2.88613	-2.26914	-2.60938	-2.02315	-2.71342
6	unigene127012			-2.39068	-1.88648	-1.73965	-2.14896	-2.08185	-1.84038
6	isotig44521			-2.05584	-1.67035	-2.19671	-1.95985	-2.11296	-2.10722
6	isotig11523	-1.75619		-2.69605	-3.87211	-2.64171		-2.30087	-4.40898
6	PUT-7970			-2.92255	-3.35294	-2.53541	-2.98636	-2.5099	-3.39886
6	unigene3387			-3.34251	-3.35479	-2.01118	-2.60891	-2.63565	-2.29374
6	isotig23610			-4.12851	-3.81457	-1.89846	-2.78598	-2.65396	-2.93548
6	unigene26939	-2.84304		-5.47133	-6.28677	-2.51496		-3.05061	-5.34949
6	unigene31039			-2.92017	-2.20773	-2.31171	-2.21653	-3.57066	-1.77965
6	isotig58097			-8.88835	-7.02986	-2.91035	-4.05994	-4.40036	-6.13834
5	unigene198837	3.78347	7.263	4.53877	7.71612				5.63154
5	unigene23455	3.41822	6.65383	5.90255	6.43756				5.81696
5	unigene22259	3.38609	4.81013	3.70182	4.68301		4.16934
5	unigene17990	3.72709	4.73924	5.16187	5.90834				4.28572
5	unigene73739	2.82532	4.63781	4.52034	6.13685	2.64325
5	unigene22985	3.16421	4.09309	3.81242	4.83448	2.662
5	isotig55378		3.25984	2.43421	3.33036		3.31567		5.05309
5	unigene95446	1.99739	2.85184	2.94842	4.76206				3.96783
5	isotig43578		1.80314	2.49406	2.54741		2.2088		2.19765
5	unigene9585	1.68623	1.74883	2.03479	1.99162		1.78678
5	unigene33805			2.83863	5.24024	3.16242		3.54228	4.34571
5	isotig53319	1.71303		2.06843	6.28457			2.72508	3.9799
5	isotig44799			1.91484	2.40305	2.568		2.57291	2.45563
5	isotig62874			2.99121	2.6935	2.65949		2.54699	2.91134
5	unigene101732			2.05936	3.0951	1.81218	2.48397	1.95794
5	unigene8908			1.80267	2.15715	1.95318		2.03282	1.8441
5	isotig27414			1.82259	2.73075	1.66842		1.93555	2.3147
5	unigene33875			2.57315	4.43828	1.99301	4.25422		3.25131
5	unigene206954			2.55621	4.14853	1.7883	3.37738		2.90718
5	unigene98218			2.60928	1.99646	1.52116	2.34624		2.43593
5	isotig49360			2.003	2.99253		1.96471	1.55547	1.71098
5	isotig53768			-2.37385	-2.43219		-1.76286	-1.62276	-2.05432
5	unigene133756			-3.39425	-3.89698		-2.04483	-1.99529	-2.82815
5	unigene16700			-2.22388	-2.45739	-1.93231	-2.37694	-1.7945
5	isotig20995			-1.70307	-3.31245		-2.76102	-2.21154	-2.52509
5	unigene797			-3.36563	-3.35137		-2.67633	-2.53503	-2.2973
5	unigene8532			-2.24145	-3.10941	-1.6685		-2.6237	-3.12495
5	isotig31052			-2.89497	-3.03558		-2.8947	-2.66143	-3.60193
4	isotig26484		6.8545	4.63476	6.62464	4.24394
4	isotig45549	2.85765	6.46071	3.66511	4.06102
4	unigene13141		6.09306	3.77295	8.3252		7.24288
4	unigene30275	3.92254	5.62771	3.57189	5.33936
4	unigene95792	3.91846	4.77264	4.38523	5.20816
4	isotig35612		4.37692	3.43642	4.65094				4.00115
4	unigene78868		4.29946	3.51097	4.1942				7.07162
4	isotig54324	2.51989	3.92998	2.21557	4.32412
4	unigene124888		3.50283	3.86064	5.06394				4.0936
4	unigene36805	4.06431	3.19044		3.86694				3.52245
4	isotig46020		2.89835	3.79743	3.44916				2.81835
4	isotig56967	2.57994	2.88184	2.39019	3.90312
4	isotig73996		2.87025		3.68774		3.2229		3.68054
4	unigene33112	2.83607	2.7864	2.58714	3.02269
4	unigene202144	1.51859	2.77821	1.70786	3.0682
4	unigene135640		2.6545	2.44282	3.40314				1.6907
4	unigene26666	2.46171	2.4292	2.53117	2.73516
4	isotig46726		2.33196	2.52451	3.96929				2.08275
4	unigene12170			2.36051	2.31951			2.60472	3.13634
4	isotig53895			2.27389	2.86744	1.61131		2.18238
4	unigene19822			1.7448	2.6796	1.57358		1.74825
4	unigene18600	1.95996				1.62875		1.77113	1.59604
4	unigene29090			6.199	5.81288		7.0481		6.95448
4	unigene4602			-2.87796	-2.54495		-2.50738		-2.24155
4	isotig64036			2.70744	2.21739		2.85916		2.3615
4	PUT-6811			-1.7945	-2.36386		-1.94769		-1.89205
4	unigene33901			-1.69697	-1.86773		-2.07486		-1.9187
4	unigene58370				-4.42667	-2.07745	-2.6946		-2.28658
4	unigene100193			3.04571	2.98128		2.8957		3.86649
4	unigene17794			-1.82251	-1.59709		-1.85745		-1.52871
4	unigene31630			-5.61019	-5.68387	-3.70932			-6.96993
4	isotig92459	-1.57146		-2.98249	-2.77975	-1.58508
4	isotig53891				3.01749	1.6432		1.7218	1.96799
4	unigene24074	-2.23079		-2.09211		-1.77351		-1.61207
4	unigene29410	2.57458		3.31008	4.45785				2.92502
4	unigene126792			2.78853	5.40486	1.60821			3.70002
4	isotig49234	1.71125		2.36758	2.65668	1.63759
4	unigene117199	2.97947		3.24754	4.78048				3.34238
4	unigene29569	2.49762		2.65412	7.63456				4.61578
4	unigene4827	1.94411		4.28017	5.52257				4.35408
4	unigene24139			2.44093	1.58017		1.89623		1.88613
4	unigene14235			2.53969	1.8033		2.89109		2.81621
4	unigene31130			1.90143	2.1796		2.57976		2.36792
4	unigene78405			2.69805	2.0315		2.58433		2.8007
4	isotig31428			1.9149	3.05581			1.65357	2.35886
4	isotig52461			-1.76697	-2.12251		-2.14118		-1.96806
4	isotig25997			-2.8846	-1.75042			-1.59469	-1.89842
4	isotig51430	-2.606		-2.69204	-2.19544				-3.2354
4	unigene126676			-2.54443	-1.92828			-1.73247	-1.8343
4	isotig26822			-1.78736	-1.93301			-2.03385	-2.0158
4	unigene36185				-3.18227	-1.83033		-2.0992	-2.12214
4	unigene166111				-3.52968	-1.79013		-2.12014	-3.4599
4	unigene101323			-2.52449	-3.16015			-2.12977	-2.08598
4	unigene31714	-2.66637		-8.2677	-6.99657			-2.23555
4	isotig49580	-2.05511		-2.60114				-3.15398	-3.67869
4	isotig62001			-4.58609	-4.34584			-3.57955	-6.76784
4	PUT-1916008			-3.3717	-2.43301		-3.02077	-4.03315
3	unigene207790		19.7909		23.5684		25.5112
3	isotig44491		6.39368	2.35849					5.4551
3	isotig49801	2.44693	4.01896	1.96628
3	unigene2739		3.72089	4.68037	4.98334
3	isotig44669		3.65626	2.01767	4.87385
3	unigene184504		3.1161	2.27935	3.85009
3	unigene31180		2.92305	2.06846	3.76218
3	isotig107167		2.65903		3.0695				2.02317
3	isotig86145		1.92685	2.22671	3.57388
3	unigene28840		1.746		1.82045		2.13145
3	unigene110400		-2.07163	-2.38224	-2.37447
3	unigene165357		-2.11795	-2.60698	-2.7522
3	unigene112326		-3.07373	-2.72581	-4.41689
3	unigene4569						-22.3733	24.7588	-24.8893
3	isotig130816				6.13858			4.24128	4.2482
3	unigene108912			2.92704				3.54667	2.60843
3	unigene13901			2.26641				2.67618	2.91949
3	isotig66879			1.62011	1.71364			2.33927
3	isotig52271			2.01348	2.48412			1.77348
3	unigene23606			1.60704				1.86205	1.8465
3	isotig53398				1.82129			1.84218	2.00714
3	isotig18968				-2.12875		-2.00136		-1.78551
3	isotig43815				1.96425		1.52579		1.61245
3	unigene1053			-3.08986	-2.77589				-2.46505
3	isotig26608			-2.99367	-3.18681				-2.39258
3	unigene46006			-2.63066	-3.11151		-3.21591
3	isotig46394	-1.67811			-2.15573				-1.50757
3	isotig51349			1.78675	2.63186				1.81486
3	isotig57252			-3.17123	-5.46286				-5.50052
3	isotig78110			1.87223	1.56813				1.5759
3	unigene10060			1.52858	2.77422				2.38078
3	unigene125581			1.55152	2.19097				1.88623
3	unigene147658			-2.4121	-2.04638				-1.89023
3	unigene15238			1.80983	1.75642				1.84623
3	unigene5333				-1.59383	-1.53936	-1.77538
3	unigene95014			1.85176	1.76693				2.06348
3	unigene97098			-2.62463	-3.19603				-4.21661
3	unigene206767			2.02684	5.42339		2.835
3	unigene132008			-6.04635	-7.0062				-6.66281
3	unigene162913			5.39451	6.12788				4.44602
3	unigene31030	-3.12946		-3.99031	-3.72335
3	unigene136117	-1.99864		-3.53177	-3.94446
3	unigene165275	-2.21025		-4.43825	-4.93953
3	isotig68624	-1.93259		-3.28995	-3.9642
3	unigene35055			-2.80454	-2.898	-1.61842
3	isotig25749			1.97737	2.9344	1.51253
3	unigene11648	-1.54243		-2.29599	-2.24315
3	isotig34040	-1.84992		-3.04117					-1.79314
3	unigene22252				-1.59229		-2.28237		-1.64074
3	isotig47096			1.51907	4.31879				2.96507
3	isotig50348			1.81864	3.65331				2.48134
3	isotig49277			1.60641	4.07134				2.87214
3	isotig59529			1.5653	3.55056		2.78379
3	unigene14818			2.40474	3.31072				2.27312
3	unigene33808			-1.8505	-2.12113				-2.1785
3	isotig129908			-3.47384	-4.08098		-4.41935
3	unigene21994			2.582	5.52187				4.95048
3	unigene36517			5.12766	7.80634				3.95422
3	isotig70503			2.8738	3.33212		3.02655
3	isotig28748	-2.4614		-2.24821	-3.32492
3	unigene42316	-2.13555		-2.38932	-3.59256
3	isotig25669	2.57179		2.58971	2.79364
3	isotig18662	2.3412		3.63011	5.68738
3	unigene11730			2.59979	3.45998	2.08304
3	unigene17166	1.84246		2.66437	2.2858
3	unigene16980	2.13605		2.45461	2.50492
3	isotig31116	1.91358		2.08523	2.45138
3	unigene11847	1.78046		1.96215	3.701
3	unigene44214	2.05306		1.53348	3.52968
3	unigene18484	3.71474		5.45105	8.8782
3	unigene29614	2.51417		4.0829	5.69087
3	PUT-8356	2.86636		2.73913	5.00839
3	unigene30163	3.82642		5.52124	8.51384
3	unigene9917	4.0485		6.34427	7.09663
3	unigene128225			1.63939	5.64258	2.4149
3	isotig17943	-3.14761		-5.71807	-4.71331
3	unigene118049			-1.80729		-1.63071		-1.709
3	unigene118138			2.77064	4.03567				5.32034
3	unigene107732			3.12112	4.86549				3.61237
3	isotig113271			2.18167	4.67505		4.25241
3	isotig54128	1.63938		1.576	3.03581
3	isotig60121	2.1285		2.18274	3.88116
3	unigene126506	2.69377		2.87633	4.42765
3	unigene34791			6.34369	5.42422				5.56323
3	isotig29410			-2.35434	-2.31376		-2.75857
3	unigene2132			-2.71043	-2.97249		-3.50517
3	isotig117617			2.02064	2.03989				1.50348
3	isotig46091			-2.51311	-2.21384		-2.13963
3	isotig48644			2.82291	2.46551				2.02417
3	isotig55352			-2.15076	-1.7936				-1.92462
3	unigene13672			1.79474	1.62031				1.74407
3	unigene17652			1.54125	1.95635				1.67967
3	unigene34868			-2.37093	-2.3551		-1.92099
3	unigene35552			-1.96725	-1.86692				-1.96366
3	unigene37268			1.53159	2.34334				1.98945
3	unigene77611			-1.98513	-1.9252		-2.45798
3	unigene21404	2.92074		2.64179	3.8651
3	unigene18529	1.78222		1.56663	2.94621
3	unigene146534	2.98901		3.54209	3.55736
3	unigene16432	2.80366		4.21278	6.74819
3	unigene4387			-1.57339			-1.90797		-1.87777
3	unigene36560			-4.21072	-4.84853				-2.61643
3	isotig44952			-1.68635	-1.97175				-2.19867
3	unigene146456				-1.78377		-2.16759		-1.7303
3	isotig57759	3.99609		4.03119	3.51883
3	unigene30395			-3.15973				-1.57961	-2.1989
3	isotig29082			-4.1052	-4.9835				-4.04151
3	unigene127426			1.68091	2.32876				1.78561
3	unigene97773			-1.55325	-1.70731				-2.01511
3	unigene30620	1.61567		2.09424	2.32039
3	isotig75909			2.90159	5.66802				3.12582
3	unigene24416			-5.87144	-2.75028	-1.99163
3	isotig51998	2.94978		2.59891	3.31631
3	unigene24097				-2.27093		-1.8702		-1.60178
3	unigene35327			-2.0897	-2.32368		-1.83774
3	isotig62857	-2.00172		-5.645	-3.69673
3	isotig118331			-2.80636	-1.62137				-1.56333
3	isotig04774			-2.6719				-1.65349	-2.43752
3	unigene164192			2.54448			2.80114		2.87592
3	unigene115080			2.78117			2.60785		3.08187
3	isotig41845			-1.52085	-2.40323			-1.52084
3	isotig48029				-2.30326	-1.6808		-1.53078
3	unigene4090			-2.21649	-2.04564			-1.61049
3	unigene15023			-2.29046	-2.19729			-1.61748
3	isotig43451			-2.41354	-2.34388			-1.69528
3	isotig30394			-2.64346	-3.15875			-1.96873
3	unigene15205					-2.08969		-2.27557	-1.88485
3	isotig43569			-2.31365	-2.83829			-2.40046
3	unigene46641			-2.81844	-3.54346			-2.77763
3	isotig105342				-4.10084			-3.13037	-4.66223
3	unigene104579			-2.43649	-3.68045			-3.31819
2	unigene12228		8.47092				9.92001
2	unigene188041		3.76722						2.72384
2	isotig47525		3.41639						2.99821
2	unigene72956		3.39859						2.81573
2	isotig82150		2.81791		2.46446
2	isotig20756		2.77309		4.28728
2	unigene79745		2.74142		2.70247
2	isotig51323		2.52187		2.45285
2	isotig34312		2.46762						2.14688
2	unigene144679		2.20449		3.08873
2	unigene21964	2.17357	1.76342
2	isotig45749		1.74349		2.31943
2	unigene1251	1.90085	1.72605
2	isotig45787		1.68437				1.67426
2	unigene35421		-1.59661				-1.69374
2	unigene11508		-4.36389					-3.27717
2	isotig57411		-7.23712						-5.21317
2	unigene208955			-8.11563					-32.2655
2	unigene127997	-2.28073		-6.88535
2	unigene17200				3.92725			3.88855
2	unigene127003				2.53981			1.51989
2	isotig50228	-3.19428			3.35465
2	isotig124193			-4.08253				-3.9594
2	unigene113931				7.48126				6.06819
2	unigene127219				-1.50328		-1.95459
2	unigene12818				2.74426				2.24483
2	unigene129145				-5.05964				-4.05479
2	unigene6299				2.94978				1.95649
2	unigene76079				4.19996				2.31555
2	unigene9754				-1.72277		-1.7636
2	unigene112198	-2.20352		-3.92601
2	unigene112935				3.192				2.88634
2	unigene13991				-1.77947		-1.70761
2	unigene145627				2.40093				2.67935
2	unigene37073				1.7137		1.64225
2	unigene37138				2.01428				1.89231
2	isotig47061			5.71767	6.39947
2	unigene105423			-4.87805	-2.49014
2	isotig56868			-2.08835	-2.66561
2	isotig55735			2.97879	3.94503
2	isotig48848			-4.10167	-5.08949
2	unigene143160			-2.66888	-4.54934
2	unigene15078			-3.50544	-4.61735
2	unigene24322			1.64418	2.65499
2	unigene32399			-2.66873	-3.99126
2	unigene12077			-3.01775	-4.18082
2	unigene145346			-3.27207	-4.07239
2	unigene96087			-2.48584	-2.55486
2	isotig42452			-2.80773	-4.59896
2	isotig44150			-2.72886	-2.37143
2	isotig43721			-2.58249	-3.61074
2	isotig45841			-2.38536	-3.5019
2	isotig44046			-2.76911	-2.71618
2	unigene31062			-2.05868	-4.5469
2	unigene2998			-2.22482	-4.37271
2	unigene187523			-3.271	-5.55182
2	unigene32957			-3.04347	-2.76489
2	isotig75928			-2.94439	-3.28912
2	isotig47167			-3.93385	-3.40099
2	isotig50468			-3.49817	-2.70752
2	isotig42778			-2.49156	-2.87271
2	unigene5325			-3.64559	-2.90774
2	isotig90381			-2.89802	-2.80869
2	unigene148737	-2.45121			-1.59192
2	unigene61093			-2.17435	-6.56469
2	unigene49630			-3.93395	-3.22304
2	isotig28554			-1.67253	-2.03421
2	unigene3300			-2.95439	-2.7516
2	isotig48307			-1.81248	-2.1282
2	isotig96324			-2.46421	-2.7373
2	unigene17073			-3.07736	-4.40407
2	isotig16253			-2.51467	-3.90485
2	isotig29156			-2.93586	-2.80271
2	unigene29754			3.29948	4.07912
2	unigene164522			2.51995	3.66969
2	isotig107093			-3.35952	-3.65913
2	isotig19729			-2.03322	-4.66571
2	isotig29782			-1.9268	-1.93016
2	isotig31580			-1.63369	-3.06563
2	isotig49642			-1.93869	-1.86398
2	isotig50163			-1.62174	-3.45557
2	isotig50186			-1.55408	-2.30391
2	isotig79466			-3.19754	-3.82323
2	PUT-6316			-1.58856	-1.76351
2	unigene10996			-2.51373	-3.08565
2	unigene13557			-1.53504	-1.9438
2	unigene138352			-2.80273	-2.49616
2	unigene184065			-3.59269	-3.84278
2	unigene196133			-2.68923	-2.64774
2	unigene203025			-3.02872	-3.11116
2	unigene25253			-1.68841	-1.88337
2	unigene29139			-1.50951	-1.79129
2	unigene98859			-2.18575	-3.81579
2	isotig101400			2.80267	2.61608
2	isotig13157			-2.05547	-1.77766
2	isotig13365			-2.52358	-2.01205
2	isotig18256			1.63698	1.66763
2	isotig18693			-2.28532	-2.39562
2	isotig22526			-1.93086	-2.4146
2	isotig24887			-2.05059	-2.05748
2	isotig25839			1.531	2.18587
2	isotig26134			-2.01326	-1.99899
2	isotig26256			-1.62766	-2.30839
2	isotig31938			-1.80204	-1.87676
2	isotig32490			-2.07162	-2.38288
2	isotig33183			-1.7461	-2.08008
2	isotig34510				1.81638	1.52768
2	isotig46185			-3.85553			-4.02493
2	isotig42024			-1.51091	-1.92834
2	isotig42955			-2.23331	-3.07298
2	isotig43808			2.82864	4.90617
2	isotig43908			-1.91653	-2.18576
2	isotig44477			3.04573	3.7006
2	isotig44890			-1.50302	-1.69752
2	isotig46385			-1.61885	-1.61517
2	isotig47550			1.9152	3.23845
2	isotig47661			-2.64161	-2.52219
2	isotig48125			-1.69593	-1.91465
2	isotig48436			-2.12176	-2.17663
2	isotig49177			-2.40562	-1.922
2	isotig49816			-2.87692	-2.39129
2	isotig49846			-1.64089	-2.36046
2	isotig49896			1.82492	3.04797
2	isotig51000			-1.88618	-2.4601
2	isotig52720			3.28903	4.02206
2	isotig53849			-1.94035	-2.27534
2	isotig56981			2.22689	6.45804
2	isotig64141			1.54088	2.38507
2	isotig67820			-2.13058	-2.59996
2	isotig76101			-2.61966	-4.65236
2	isotig83055			3.35266	2.37069
2	isotig95751			-1.56936	-1.50711
2	unigene101			-2.31472	-3.0165
2	unigene10377			-2.01112	-2.27574
2	unigene10678			1.73885	1.84032
2	unigene108716			-3.0261	-2.03244
2	unigene112417			-2.28831	-2.38503
2	unigene120101			-3.51527	-7.20763
2	unigene12771			-1.83021	-2.12681
2	unigene13262			-1.91902	-1.77846
2	unigene132663			-2.10029	-2.34873
2	unigene13541			-2.0412	-2.53853
2	unigene14492			-1.97278	-2.10645
2	unigene163526			-1.9606	-2.35056
2	unigene166719			-1.76801	-1.7031
2	unigene17712			-1.8055	-2.30258
2	unigene18630			-1.86462	-2.20464
2	unigene187568			-2.39325	-4.05587
2	unigene19122			-1.5021	-1.60525
2	unigene202995			-2.53351	-2.85785
2	unigene20321			-1.71463	-1.60585
2	unigene20760			-2.15182	-3.66769
2	unigene209703			1.71766	3.02334
2	unigene22787			3.42249	5.3286
2	unigene28044			-2.20065	-2.51792
2	unigene30200			-1.71365	-1.60333
2	unigene44092			-1.90782	-2.39175
2	unigene49433			-2.46219	-2.0073
2	unigene54855			1.83255	2.68836
2	unigene72415			-2.2366	-1.86779
2	unigene7300			-2.07122	-1.94043
2	unigene7748			-1.74181	-1.81085
2	unigene80400			-1.82289	-2.57144
2	unigene97035			1.69653	2.28938
2	unigene99354			2.75728	3.1295
2	unigene99691			-2.1227	-4.67778
2	unigene11879			-7.30339	-7.53916
2	unigene37156			-5.93645	-7.1948
2	unigene17980			-4.79728	-5.98633
2	isotig52637			-3.56507	-5.21952
2	isotig35504			-4.84256	-9.27738
2	isotig18421			-3.32696	-5.15868
2	isotig95331			4.53973	9.98031
2	unigene27638			-3.2061	-5.95498
2	isotig116912			-3.26031	-6.01879
2	unigene188076			-3.57844	-9.40038
2	unigene14616			-3.57728	-4.73484
2	isotig60288			-3.7168	-4.85147
2	PUT-7465			-2.84072	-5.52021
2	unigene2333			-2.7955	-4.47329
2	unigene1050	-2.29593		-3.36103
2	isotig20776			-3.26467					-2.01435
2	unigene12688			-2.86857				-1.72464
2	unigene33354			-2.83581				-2.86585
2	unigene20996			-2.82091		-2.91152
2	unigene33446			-2.80265				-3.30044
2	unigene203717			-2.73375		-2.19312
2	isotig10087	-2.11002		-2.61728
2	unigene13710			-2.56395					-3.57369
2	unigene132051			-2.53875			-4.8289
2	unigene16883	-2.31003		-2.49369
2	isotig34150			-2.47324					-3.49458
2	unigene124185			-2.35146				-1.94065
2	isotig91133			-2.30638					-1.70039
2	isotig105240			-2.25301					-2.25738
2	isotig61743			-2.22704		-2.2291
2	unigene17855			-2.19539					-2.15407
2	unigene54587	-1.84825		-2.01754
2	unigene29774				4.66917				3.57007
2	unigene13623				7.48213				6.62231
2	isotig107050				2.27893				2.2595
2	isotig37584				-3.33318				-1.67551
2	unigene186679				-2.32576				-2.241
2	isotig43063				1.86535		1.50496
2	isotig34834			2.45687	4.0262
2	isotig96364			6.95924	4.24902
2	unigene18884			-1.52491	-2.75826
2	isotig53337			1.50697	2.84018
2	unigene8171			1.95576	2.91527
2	unigene31204			2.6877	4.97674
2	isotig44032			2.71267	4.36719
2	isotig45913			2.58023	3.59001
2	isotig28332			-1.857	-2.6059
2	isotig37514			1.59188	2.82546
2	unigene37442			-1.80978	-3.03559
2	unigene33436			1.97096	2.9974
2	isotig46302			2.04774	2.87051
2	isotig114779			2.0787	2.77236
2	isotig82995			3.17952	5.06301
2	unigene10524				2.78663	2.01799
2	isotig60810			4.79102	3.18112
2	unigene102958			1.77446	3.25719
2	isotig16461			3.24595	4.62831
2	unigene28129			2.21428	5.25673
2	isotig58110			3.5364	5.55058
2	isotig50501			-3.3307	-4.37574
2	isotig44158			-3.29387	-2.80845
2	isotig53594			-2.61183	-3.24365
2	isotig62511			-2.10304	-2.17773
2	isotig16601			2.4785	3.49606
2	unigene27731			2.66923	4.33572
2	unigene99640			2.36829	4.18761
2	unigene202307			2.83232	3.88478
2	isotig31702			1.89169	2.59253
2	PUT-12349			-4.87709	-2.30971
2	isotig112191			-3.00249	-5.60622
2	unigene160605			-1.52402	-3.48407
2	isotig50944			-2.07812	-3.55234
2	unigene9642			-1.94043	-3.43596
2	unigene6663			-2.6608	-2.83968
2	unigene102781			1.57689	2.78683
2	isotig52513			2.95228	3.48378
2	unigene42410			1.59217	2.29626
2	isotig65288			1.93681	2.13049
2	isotig22084			2.10744	3.22638
2	isotig26633			2.51718	3.53096
2	unigene21039			3.04681	2.69231
2	unigene14554			2.69315	3.48334
2	unigene44056			2.22229	3.85481
2	unigene111002			2.19806	2.49344
2	isotig106307			1.89073	3.22378
2	unigene67779			2.75187	2.85804
2	unigene98806			3.0584	4.13786
2	unigene22082			1.9704	3.98857
2	isotig119536			4.3152	3.84055
2	isotig25965			-1.88332	-2.30465
2	isotig33248			3.69539	3.67443
2	isotig57101			3.03288	4.8396
2	isotig58403			2.79695	2.47036
2	isotig63300			1.78898	2.54965
2	unigene118206			2.14053	4.67446
2	unigene18170			-1.56601	-2.00604
2	unigene18531			-1.93442	-2.12321
2	unigene21206			-1.94067	-2.36336
2	unigene8774	1.85908			2.32922
2	unigene93808			-1.54765	-4.0962
2	unigene97596			-1.56334	-3.51864
2	isotig06238			1.68132	2.31749
2	isotig18146			2.23636	3.31904
2	isotig25307			-1.7421	-1.64794
2	isotig29424			1.65383	2.06639
2	isotig30276			1.69582	1.92688
2	isotig34628			-1.59908	-1.68156
2	isotig37224			3.45935	4.54921
2	isotig42409			1.66836	2.572
2	isotig43316			-1.99277	-2.48145
2	isotig44379			-1.5226	-1.61657
2	isotig47153			-1.62639	-1.94878
2	isotig47953			1.64374	2.57153
2	isotig51928			1.97666	3.03257
2	isotig52800			1.73155	3.0508
2	isotig56533			2.28903	2.62044
2	isotig57682			-1.57673	-2.30173
2	isotig62410			-2.00914	-2.70927
2	isotig65501			1.78248	2.94692
2	isotig76853			1.75959	3.32303
2	isotig90565			-2.23224	-3.18329
2	isotig95635			4.01052	4.83402
2	unigene10568			1.69281	2.23455
2	unigene123512			-1.63131	-3.65672
2	unigene12545			1.62888	2.59315
2	unigene127628			1.61027	3.0231
2	unigene131378			1.89046	2.87427
2	unigene160796			1.75365	2.96661
2	unigene165501				1.74147	1.59933
2	unigene17399			1.76851	3.35156
2	unigene182884			2.47568	5.21736
2	unigene207336			1.57275	3.60269
2	unigene207362			2.84362	3.0182
2	unigene21466			1.75609	3.16488
2	unigene30587			2.14304	3.39923
2	unigene36463	2.37381			5.2245
2	unigene3904			1.63529	2.79634
2	unigene404			1.61626	2.17637
2	unigene47239			1.52717	2.80805
2	unigene4729			3.93394	6.90592
2	unigene97202			-1.88763	-1.85509
2	unigene9633			-1.97812	-2.36841
2	isotig59020			4.77676	6.38236
2	isotig15565			4.10989	6.21177
2	isotig55359			4.56669	6.96222
2	isotig95105			5.40265	7.09554
2	unigene8248			3.53411	9.45531
2	unigene166565			4.94438	8.11299
2	PUT-2843			3.1149	6.33449
2	unigene19418			4.51252	7.14816
2	PUT-12086			7.32631	8.2271
2	unigene72072			4.18832	5.48204
2	unigene102384			4.29616	9.12018
2	unigene16579			4.8786	6.40769
2	unigene97582			4.38207	6.37639
2	isotig107618			5.54381	7.19957
2	unigene13657			3.88324	6.39318
2	unigene18515			6.63183	8.59515
2	isotig66202			3.43323	4.63559
2	unigene36885			5.49904	8.01817
2	unigene25374			-3.08024	-8.55751
2	isotig54375			1.9485	5.12357
2	isotig66372			-4.5586	-8.04256
2	unigene57330			2.29748	4.58323
2	unigene30744			-3.27325	-6.11606
2	unigene33288			4.79996	5.7561
2	isotig50900			-1.97417				-1.85049
2	isotig43219			-1.93623				-1.6242
2	unigene33897	-1.67871		-1.93561
2	unigene411			-1.91108				-1.53049
2	isotig44404			-1.90551				-1.61125
2	unigene6196	-2.95492		-1.90342
2	unigene52797			-1.87955			-2.10799
2	unigene127563			-1.85155					-1.98581
2	unigene29205			-1.83505					-1.51538
2	unigene39303			-1.81588					-1.73857
2	unigene8036			-1.80413					-1.8486
2	isotig52543	-2.45864		-1.79823
2	unigene16657	-1.98408		-1.7875
2	unigene10622				2.24103				2.05032
2	isotig32464				-3.95096				-4.27303
2	isotig42433				1.78666				1.53898
2	isotig99882				2.05732				1.94198
2	unigene16986				2.66114		2.74604
2	isotig73777				3.24737		7.26405
2	unigene1202				3.15552				2.4545
2	unigene104207				2.77694				3.12889
2	unigene30366			1.94414	4.80595
2	unigene119335			3.81684	4.66353
2	isotig29052			-1.77783	-2.00662
2	isotig120364			-2.70363	-3.56058
2	isotig35552			1.58292	2.05324
2	unigene31706	1.81439			1.80379
2	isotig47000			1.79646	3.43392
2	isotig50003			2.08079	2.19511
2	isotig73917			2.30915	3.39023
2	unigene26895			-3.13885	-2.36955
2	unigene79260			2.1643	3.67754
2	unigene94155			-2.20797	-2.33234
2	isotig15574			1.68946	3.32857
2	isotig26732			2.07387	2.5314
2	isotig31298			-1.65916	-1.58835
2	isotig48377			-1.73646	-2.08049
2	isotig52008			2.77703	3.98559
2	isotig53905			2.30654	3.36554
2	isotig54238			-1.56257	-2.1165
2	isotig55276			1.57848	2.02764
2	isotig59085			-2.34056	-2.11941
2	isotig98830			2.04874	3.36912
2	unigene100942			1.61198	4.23304
2	unigene32826			1.7046	2.82549
2	isotig81925			2.79817	3.41988
2	unigene119119			-4.44846	-2.88949
2	isotig51591			2.55832	5.68721
2	unigene14312			2.78397	7.11348
2	unigene23456			2.67619	7.90865
2	isotig73506			3.83423	5.86026
2	unigene145393			2.70352	6.68225
2	unigene4990			3.28742	5.32158
2	isotig52059			3.78929	6.87133
2	unigene186251			-1.75541					-1.71953
2	isotig45889			-1.75271					-1.88251
2	unigene95563			-1.70456					-1.89137
2	unigene23002	-2.0601		-1.652
2	isotig56253			-1.6325				-2.0389
2	isotig46844			-1.60323				-1.60466
2	unigene176400				2.06294				2.41438
2	isotig50201				1.94307				1.68046
2	isotig51733				2.51916				2.90577
2	unigene23888				1.69984				2.18955
2	unigene68589				3.3389				2.34928
2	isotig32508			-2.07817	-3.29772
2	unigene12976			3.27128	3.5357
2	unigene21432			-2.49233	-3.89654
2	unigene30159			2.47685	2.89827
2	isotig32428			-2.70708	-2.54275
2	unigene10397			-4.11435	-5.28445
2	unigene147019			1.70567	1.84455
2	unigene17436	1.58452			1.90855
2	unigene29215			2.67325	4.68831
2	unigene52817			1.69824	3.54413
2	isotig45972			-2.86604	-2.24191
2	unigene42682			-2.86497	-2.15269
2	isotig128800			2.52171	3.64114
2	isotig27554			-1.95445	-3.46831
2	isotig38432			2.46795	4.18743
2	isotig47152			2.44398	4.26416
2	isotig56291			1.85951	2.32868
2	isotig59095			2.15525	2.30648
2	isotig61449			2.82705	3.08477
2	unigene126881			-2.05021	-4.02416
2	unigene136095			-2.00369	-4.57548
2	unigene140759			-4.6216	-3.83751
2	unigene18284			-3.00687	-3.34386
2	unigene185531			1.84423	2.24678
2	unigene29760			2.21598	4.90826
2	unigene32271			-1.83491	-4.12948
2	unigene5545			1.79608	3.42113
2	unigene95631			-1.90264	-1.99473
2	isotig11280			1.72145	2.79985
2	isotig13431			-2.23549	-1.90616
2	isotig25875			1.62519	2.45448
2	isotig26337			1.95378	2.19116
2	isotig31962			1.7149	3.51845
2	isotig33060			1.77706	2.5032
2	isotig51621			2.41088	3.88476
2	isotig54133			1.69803	1.96122
2	isotig57888			1.91189	2.89052
2	isotig58457			-1.73955	-1.85105
2	isotig83476			-4.22255	-4.20055
2	unigene105282			2.81624	4.98751
2	unigene13614			1.83908	3.22085
2	unigene144484			2.03368	3.91874
2	unigene144787			2.4656	1.7779
2	unigene144874			2.26211	4.43407
2	unigene146236			2.04917	4.54293
2	unigene1546			1.69274	1.96589
2	unigene209081			1.63666	2.98189
2	unigene210325			1.85851	3.18419
2	unigene23551			1.62537	2.65852
2	unigene30091			2.12392	3.88763
2	unigene30377			1.78313	2.98716
2	unigene37296			2.1732	2.6926
2	unigene44884			2.17224	2.43065
2	unigene7454			2.57331	3.43829
2	unigene78626			-1.84415	-1.71906
2	unigene8438			1.90541	2.50351
2	isotig74070			4.24545	6.36214
2	unigene44606			8.44577	9.70982
2	unigene58038			7.00861	8.85592
2	unigene35397			4.17386	9.34326
2	isotig46609			-2.73084	-4.439
2	unigene144524			-1.67186	-5.97147
2	unigene18487			-2.93452	-4.62118
2	isotig82743			-3.65697	-9.06611
2	isotig48807	-1.7832		-1.58537
2	isotig49639			-1.57742					-2.33491
2	isotig26670			-1.57009				-2.13946
2	unigene25993			-1.5634					-1.59312
2	isotig92445			-1.56217					-1.6365
2	isotig34557			-1.55916					-1.59435
2	isotig60148					2.3905		2.24487
2	unigene973					1.55865		1.66428
2	isotig62922			-4.74399	-4.02136
2	isotig07459			-3.48727	-3.39335
2	isotig62452			-3.00061	-5.03889
2	unigene33214			-2.62703	-4.11493
2	unigene21577			-2.57168	-2.06831
2	unigene32288			-2.57	-4.16985
2	isotig26674			-2.10221	-2.77962
2	unigene146038			-1.8696	-1.56703
2	isotig72848						4.81809		3.74821
2	unigene118811						-1.60153		-1.56718
2	unigene5050	-1.94896							-2.37995
2	isotig28894			-1.55478	-1.5109
2	unigene11237				-2.94886				-3.90642
2	unigene113231				-2.56735				-2.22913
2	isotig57094				-2.4487				-3.0308
2	isotig05711				-1.85411		-2.04763
2	unigene11044				-1.80784		-2.0854
2	unigene10257				1.70755		1.70935
2	unigene18201				2.09596				1.99913
2	unigene29605			1.57787	3.35372
2	unigene32177			2.30212	2.8322
2	isotig24098			2.57818	2.33334
2	unigene29766			4.29443	5.71175
2	isotig58212			5.58518	6.96775
2	isotig59443			6.23873	3.87089
2	PUT-3641			23.1879	24.5465
2	isotig83231			2.57674	-2.34696
2	unigene99996							-1.55254	-1.81971
2	isotig52822							-1.57341	-1.55322
2	isotig62102	-1.64574						-1.61463
2	isotig47740				-2.0786				-2.11136
2	unigene196119			-3.71074	-3.08003
2	unigene20540			2.54182	4.775
2	isotig13270			-2.62466	-1.91533
2	isotig74089			-1.59442	-1.77616
2	isotig81074	2.4644		1.53974
2	unigene206051			4.19727	6.40761
2	unigene24094			2.38121	4.21678
2	unigene37726			1.77967	3.54453
2	unigene48008			1.81631	3.1951
2	unigene8324			2.059	2.83834
2	isotig65032	1.91598		1.54389
2	unigene207899			1.58709				2.59182
2	unigene8062	2.05747		1.60702
2	unigene11370	1.6036		1.67032
2	unigene33242			3.10714	3.06383
2	isotig49114			1.58389	2.18815
2	unigene143197			-2.36902	-3.3109
2	unigene95731			-1.7192	-2.28037
2	unigene102216			1.98883	2.03215
2	unigene6765			1.68116	2.12183
2	unigene205749			-3.96002	-2.79662
2	unigene36310			-3.82758	-7.31109
2	isotig37598			-2.131	-2.47703
2	unigene189130			-1.73266	-2.64922
2	unigene89736			-1.85242	-2.77668
2	unigene137311			-3.65479	-2.88696
2	isotig23754			2.50639	1.75762
2	unigene51582			5.45877	6.27028
2	PUT-1616001			2.04562	3.16156
2	unigene30465			2.41697	2.88477
2	unigene76325			1.81898					2.81583
2	unigene17224				2.5372		2.39591
2	unigene97227			-2.29215	-3.26471
2	isotig29496			-1.76557	-2.00388
2	unigene1463			-1.68104	-2.68992
2	isotig91186			-1.9841	-3.13189
2	isotig67564			-1.60402	-3.35574
2	isotig49397			-1.51275	-2.24176
2	isotig58348			-1.92196	-2.21153
2	unigene17763			-2.4186	-3.76602
2	isotig45060			1.64951	1.76786
2	unigene21622			-6.27355	-2.65661
2	unigene187903			2.16471	5.88883
2	isotig57402			-3.68714	-7.27778
2	isotig63216			-3.22836	-4.6607
2	unigene93812	2.05092		1.86721
2	unigene189490	1.71201		1.87619
2	unigene144613	2.25597		1.94403
2	unigene30410			1.9737					4.0667
2	unigene75132	2.09958		1.98647
2	unigene130060			2.02392					1.72421
2	isotig55799				-2.08917				-1.86021
2	unigene104830				-3.22049				-1.94148
2	unigene15883				-2.90069				-1.53326
2	isotig21944			1.60687	1.76064
2	unigene183983				-2.49587	-1.6553
2	isotig26424			1.86586	1.67108
2	isotig58890			3.09151	5.14291
2	unigene34681			2.09224					2.45824
2	isotig42274	2.21132		2.17267
2	unigene143680				6.19335				5.34033
2	isotig72091				5.50044				5.09825
2	unigene146175				-10.2716				-9.09032
2	isotig35152			1.75888	3.45234
2	unigene34709			-2.52145	-4.00786
2	unigene7542	1.55311			1.60603
2	isotig14729			-1.56843	-1.58145
2	unigene116096			-1.77785	-2.40052
2	unigene45422			-4.41585	-6.94364
2	isotig27966			1.76044	1.54852
2	isotig91531			-2.67213	-3.5283
2	unigene141379			-1.54572	-1.70351
2	isotig99701			-2.13914	-3.28885
2	unigene108476			-2.18466	-4.11314
2	unigene160627			-8.08129	-4.09652
2	unigene189063			2.71802	3.80872
2	unigene17335			-1.79731	-1.93051
2	unigene32289			2.94399	4.68553
2	unigene27128			-2.24519	-3.83985
2	unigene146178			1.98683	2.59328
2	isotig38850			1.60053	1.96452
2	unigene32838			2.26978	3.65496
2	isotig35847			2.1391	2.79204
2	unigene9083			1.77589	2.12147
2	unigene17426				3.44378	5.24036
2	unigene48063			1.57076	2.83095
2	unigene10075			-2.95057	-4.54991
2	unigene18038				3.83946	4.04618
2	unigene4420	-3.80814			4.16699
2	isotig31842	1.79821		2.74589
2	unigene207705				-3.70874				-4.75231
2	unigene18785				2.22411				1.75416
2	unigene202426			2.4376	3.52768
2	unigene33170			2.29398	3.21288
2	unigene165539			6.38359	7.24678
2	unigene33435	3.1051		2.85617
2	unigene135677			2.93972					2.31048
2	PUT-5457	1.57508		2.99731
2	isotig47122			-1.65833	-3.25287
2	isotig51508			3.0922					8.2568
2	unigene164632				3.22878				3.30211
2	unigene18124				2.39906				3.396
2	isotig68606				3.10555				3.96114
2	unigene133932				3.91864				3.39797
2	unigene19199				4.5828				3.77512
2	unigene19573				4.51675				3.33119
2	unigene28133				2.89577				3.24301
2	unigene5051				3.54249				2.82665
2	unigene112281			-1.64269	-2.53057
2	unigene18828			-1.8867	-2.16852
2	unigene31356			-2.12611	-1.69941
2	isotig30338			4.10086				3.49401
2	unigene20716	2.67304		4.21697
2	isotig25905							-2.06032	-2.00751
2	unigene23165				-1.88495			-2.22888
2	unigene103371				-5.30138			-2.69544
2	unigene48662	3.58802		7.11483
2	unigene124495	2.80383		7.92389
2	unigene121525	4.04128		7.96904
2	unigene96372	5.21546		8.65983
1	unigene21798		22.6388
1	isotig24902		7.19983
1	isotig102068		6.2773
1	PUT-15075		6.21489
1	isotig70682		5.47683
1	unigene157551		5.30352
1	unigene12131		4.471
1	unigene17959		3.7351
1	unigene102662		3.4864
1	unigene5695		3.21633
1	isotig84359		3.19569
1	unigene140491		3.1328
1	unigene129557		3.03115
1	unigene75065		2.96238
1	isotig100466		2.57508
1	isotig35352		2.51014
1	unigene9919		1.93921
1	unigene18278		1.85353
1	unigene138		1.50206
1	unigene8882		-1.9209
1	unigene134139		-2.62122
1	isotig56254		-3.08323
1	isotig113103		-3.92477
1	isotig64494		-4.11077
1	isotig72179		-4.35249
1	PUT-3064		-4.81484
1	unigene141221			-9.52589
1	isotig69164			-6.97022
1	isotig48302			-6.80498
1	isotig77039			-6.41308
1	unigene53232			-6.32836
1	unigene194149			-5.66897
1	isotig67275			-5.60231
1	unigene22090			-5.56068
1	isotig33336			-5.55482
1	unigene184559			-5.50837
1	unigene4598			-5.4775
1	unigene163075			-5.47287
1	isotig58955			-5.20797
1	unigene13326			-5.15808
1	isotig37588			-5.15148
1	unigene107136			-4.97632
1	unigene33982			-4.82567
1	unigene145845			-4.74798
1	unigene67548			-4.71473
1	unigene21604			-4.67006
1	isotig32194			-4.55943
1	isotig23022			-4.55748
1	isotig08021				4.89176
1	unigene51751			-4.47875
1	isotig38288				2.4959
1	isotig56660				3.40817
1	isotig47664				2.51719
1	isotig48749				-2.33234
1	isotig57013				2.20509
1	unigene11967				-2.97483
1	unigene185362				2.89699
1	unigene187147				-2.1739
1	unigene26749				-1.91191
1	unigene188964				6.00325
1	unigene30817			-4.46415
1	unigene1244			-4.40312
1	isotig30114			-4.3688
1	unigene26705			-4.36307
1	unigene210043			-4.3454
1	isotig73332			-4.30576
1	isotig54117			-4.3009
1	unigene95771			-4.28954
1	unigene145564			-4.24938
1	unigene113598			-4.236
1	unigene124824			-4.2276
1	isotig119496			-4.22418
1	isotig74797			-4.22193
1	unigene145862			-4.21173
1	isotig61219			-4.18663
1	isotig96726			-4.18402
1	unigene185219			-4.18108
1	PUT-4664			-4.17978
1	unigene74025			-4.17648
1	isotig66950			-4.17409
1	unigene14058			-4.14314
1	unigene109639			-4.09579
1	unigene32779			-4.08835
1	unigene130481			-4.07811
1	isotig72015			-4.07586
1	unigene59983			-3.96629
1	unigene207371			-3.89543
1	isotig48235			-3.87823
1	unigene21264			-3.85702
1	unigene202662			-3.85563
1	unigene75087			-3.82274
1	unigene2805			-3.80389
1	unigene4979			-3.77911
1	unigene197118			-3.70447
1	unigene63164			-3.69218
1	unigene183863			-3.65178
1	isotig28790			-3.63152
1	isotig50452			-3.5621
1	isotig55685			-3.55518
1	isotig35492			-3.51969
1	unigene31050			-3.51598
1	unigene127447			-3.51174
1	unigene46273			-3.49428
1	isotig47174			-3.48453
1	unigene18994			-3.46576
1	isotig97994			-3.42292
1	isotig51226				5.76761
1	unigene30056				2.89287
1	unigene28640				1.85916
1	unigene34045				2.39332
1	isotig64836				2.15298
1	unigene788				1.91505
1	isotig14064				-6.82994
1	isotig44281				-2.51325
1	isotig49601				-6.22707
1	isotig51701				1.59068
1	isotig69694				-2.23069
1	PUT-6493			-3.40089
1	unigene181945				-1.63744
1	unigene22813				1.73461
1	unigene2484				-2.39747
1	isotig95747			-3.39599
1	unigene5541				3.81211
1	unigene56316				-1.74394
1	unigene16871			-3.38224
1	isotig04518				1.75322
1	isotig08726				1.5285
1	isotig09928				-1.66615
1	unigene145620			-3.38033
1	isotig102225				2.94137
1	isotig106416				1.57765
1	isotig117652				2.26239
1	isotig15999				1.65008
1	isotig19601				-1.84768
1	isotig19653				-1.8263
1	isotig20065				2.07116
1	isotig20277				6.66214
1	isotig26238				2.24933
1	isotig26547				1.96535
1	isotig26948				-1.50857
1	isotig27172				-1.60796
1	isotig27236				-1.83924
1	isotig28256				-1.51066
1	isotig29408				-2.01293
1	isotig30384				-2.51484
1	isotig31402				2.06748
1	isotig31458				-2.20672
1	isotig32220				-2.48785
1	isotig34266				1.60532
1	isotig34998				-1.83208
1	isotig38470				1.78849
1	isotig41775				-1.55524
1	isotig42685				-1.7143
1	isotig42754				-1.82039
1	isotig43058				1.58086
1	isotig43289				-2.44991
1	isotig44971				-1.71784
1	isotig45394				-1.80516
1	unigene35052			-3.35945
1	isotig47456				1.5282
1	isotig47690				-1.59343
1	isotig48116				-2.28802
1	isotig50232				-1.56566
1	isotig74065			-3.3107
1	unigene208488			-3.29628
1	isotig51725				1.8323
1	isotig52610				-1.85373
1	isotig57993				-3.23367
1	isotig60989				-2.09354
1	isotig62346				-2.13931
1	isotig69754				2.17378
1	isotig76062				1.85676
1	isotig77351				-1.87646
1	isotig83532				2.61588
1	isotig90548				-2.30836
1	PUT-10426				1.70063
1	isotig130274			-3.26599
1	unigene103479				2.37269
1	unigene115037				2.13909
1	unigene11602				1.87573
1	unigene118755				-2.99462
1	unigene127013				1.92646
1	unigene129244				2.19731
1	unigene13677				-1.55319
1	unigene13855				-2.10453
1	unigene140665				1.77403
1	unigene142054				1.67971
1	unigene14671				1.55051
1	unigene16130				-1.73246
1	unigene162285				3.58405
1	unigene16298				-2.2519
1	unigene163126				1.54382
1	unigene166865				-1.52367
1	unigene17066				1.90303
1	unigene17512				-1.70413
1	unigene18125				1.71992
1	unigene185116				-2.10968
1	isotig101914			-3.25102
1	unigene196741				-1.77555
1	unigene198722				2.29331
1	unigene2013				1.66837
1	unigene20519				-1.72249
1	unigene20821				1.80473
1	unigene21612				4.93267
1	unigene24759				2.47493
1	unigene181302			-3.23911
1	unigene4947			-3.23453
1	unigene29258				3.34193
1	unigene29584				2.12469
1	unigene30414				5.19976
1	unigene3053				1.57503
1	unigene31624				1.71511
1	unigene34575				1.97888
1	isotig82002			-3.20526
1	unigene36563				5.18608
1	unigene37417				1.93829
1	unigene3825				7.19609
1	unigene40728				-1.67417
1	unigene47565				1.72137
1	unigene50364				1.55547
1	unigene6797				-2.26009
1	unigene763				-2.05882
1	unigene81448				7.86546
1	unigene32840			-3.20429
1	unigene94				-1.54877
1	unigene94329				1.77522
1	unigene116468			-3.20206
1	unigene9712				1.70037
1	unigene98240				-3.38807
1	unigene98517				-1.60486
1	unigene99179				-2.10092
1	unigene12874			-3.19939
1	unigene42501				-5.96208
1	unigene166187			-3.19688
1	unigene105919			-3.19152
1	unigene16954			-3.1699
1	isotig48598			-3.15821
1	isotig112131			-3.15068
1	isotig109717			-3.12957
1	unigene187562			-3.12541
1	unigene144234			-3.10712
1	unigene4013			-3.08083
1	isotig60974			-3.07025
1	isotig60329			-3.06257
1	isotig10286			-3.03961
1	unigene9673			-3.0144
1	unigene28832			-3.00998
1	unigene15338			-3.00919
1	unigene29098			-2.99681
1	unigene37052			-2.96947
1	isotig87069			-2.96113
1	unigene15961			-2.95191
1	isotig52037			-2.94397
1	unigene21955			-2.92441
1	unigene125335			-2.91921
1	unigene31968			-2.91278
1	unigene32729			-2.90797
1	unigene140962			-2.89034
1	unigene20883			-2.88694
1	isotig20645			-2.88142
1	isotig63785			-2.87251
1	unigene37577			-2.86585
1	isotig54626			-2.86214
1	unigene23629			-2.85812
1	unigene37827			-2.85569
1	isotig33026			-2.84822
1	unigene101629			-2.84655
1	unigene27986			-2.84598
1	unigene9526			-2.83495
1	unigene103900			-2.82996
1	unigene10793			-2.82289
1	unigene128374			-2.80023
1	unigene33241			-2.79985
1	unigene203943			-2.78614
1	unigene91105			-2.7749
1	isotig38048			-2.75739
1	isotig105276			-2.75498
1	isotig30866			-2.74607
1	unigene39056			-2.74186
1	isotig35052			-2.73639
1	isotig51251			-2.72251
1	isotig37626			-2.72172
1	unigene143750			-2.72081
1	isotig82153			-2.71692
1	isotig27954			-2.69913
1	unigene131134			-2.6813
1	unigene23580			-2.67316
1	unigene33574			-2.67135
1	isotig50763			-2.66358
1	unigene56334			-2.65445
1	unigene135628			-2.63803
1	unigene13378			-2.63636
1	unigene36223			-2.6348
1	isotig134531			-2.62516
1	unigene146875			-2.61856
1	unigene187564			-2.61202
1	isotig22719			-2.61026
1	unigene73996			-2.6085
1	isotig47790			-2.60245
1	isotig50563			-2.59946
1	isotig80551			-2.58196
1	isotig22069			-2.57933
1	isotig57979			-2.57846
1	unigene133683			-2.57328
1	unigene17005			-2.5727
1	unigene42796			-2.57108
1	isotig51666			-2.56869
1	isotig47139			-2.56529
1	unigene25211			-2.55867
1	unigene13872			-2.55735
1	isotig38578			-2.55304
1	unigene124996			-2.54995
1	isotig53662			-2.5472
1	isotig29706			-2.54069
1	isotig12605			-2.51359
1	isotig77279			-2.51122
1	unigene7216			-2.51053
1	unigene21749			-2.49321
1	unigene7005			-2.49212
1	isotig19649			-2.4852
1	isotig32390			-2.48056
1	unigene42540			-2.4718
1	unigene18609			-2.46431
1	isotig30214			-2.46397
1	unigene126989			-2.46034
1	unigene124921			-2.45935
1	unigene13247			-2.45133
1	unigene4683			-2.44565
1	unigene102661			-2.44254
1	unigene49083			-2.4338
1	unigene195134			-2.43294
1	unigene96961			-2.42736
1	isotig80188			-2.42293
1	unigene94492			-2.40778
1	unigene144668			-2.40764
1	unigene210294			-2.3946
1	unigene1194			-2.37932
1	unigene127486			-2.37754
1	isotig26539			-2.37531
1	unigene29070			-2.36993
1	unigene6102			-2.36291
1	isotig52904			-2.36234
1	unigene32138			-2.3494
1	isotig11344			-2.34846
1	isotig51519			-2.34408
1	unigene183764			-2.34214
1	isotig67874			-2.33738
1	unigene45473			-2.33578
1	isotig19605			-2.33114
1	isotig93022			-2.32276
1	unigene16917			-2.31689
1	isotig18973			-2.31541
1	isotig77927			-2.31161
1	unigene183811			-2.30157
1	unigene140650			-2.30093
1	unigene187125			-2.29729
1	unigene18590			-2.29152
1	unigene185021			-2.28815
1	unigene85588			-2.28643
1	unigene112513			-2.28535
1	unigene116548			-2.28308
1	unigene145416			-2.28245
1	unigene27711			-2.28171
1	unigene71359			-2.27853
1	isotig52526			-2.2769
1	unigene70594			-2.27456
1	isotig12002			-2.27271
1	unigene128394			-2.2548
1	unigene15810			-2.25458
1	unigene40584			-2.2505
1	isotig35572			-2.24707
1	isotig53706			-2.24237
1	PUT-11393			-2.24018
1	unigene32810			-2.23922
1	isotig57458			-2.23912
1	isotig126970			-2.23765
1	isotig14735			-2.23723
1	unigene40382			-2.23347
1	unigene11085			-2.23066
1	isotig81179			-2.22783
1	isotig57140			-2.21914
1	unigene126806			-2.21347
1	unigene188563			-2.21128
1	isotig30868			-2.2078
1	isotig58632			-2.2078
1	unigene43			-2.20118
1	unigene36083			-2.19963
1	unigene68497			-2.19843
1	isotig34300			-2.19349
1	isotig30001			-2.19274
1	unigene127113			-2.19197
1	unigene56341			-2.19187
1	unigene132935			-2.18714
1	isotig85305			-2.1864
1	unigene137275			-2.18525
1	isotig46865			-2.18466
1	isotig49658			-2.18253
1	unigene31563			-2.18016
1	unigene3525			-2.17987
1	isotig60267			-2.17798
1	isotig59001			-2.16676
1	isotig58781			-2.16189
1	unigene201893			-2.16164
1	isotig26315			-2.1615
1	unigene13342			-2.16055
1	isotig57148			-2.15678
1	unigene95069			-2.15534
1	isotig49758			-2.15488
1	isotig48659			-2.15283
1	unigene29476			-2.15203
1	isotig75663			-2.15045
1	isotig50895			-2.1467
1	isotig103035			-2.14498
1	isotig61288			-2.1446
1	unigene21346			-2.14406
1	isotig68306			-2.1431
1	unigene115892			-2.13953
1	unigene18388			-2.13874
1	unigene57173			-2.13218
1	unigene31344			-2.13131
1	unigene35143			-2.12817
1	isotig45091			-2.12491
1	isotig59820			-2.12299
1	isotig86296			-2.11329
1	unigene29551			-2.11318
1	isotig91604			-2.1127
1	isotig38698			-2.11031
1	isotig51943			-2.10861
1	isotig84833			-2.10378
1	isotig59299			-2.09893
1	isotig49502			-2.09824
1	isotig20241			-2.09378
1	isotig50384			-2.09233
1	isotig57673			-2.09215
1	isotig36540			-2.0903
1	isotig62799			-2.0879
1	unigene951			-2.0828
1	isotig100781			-2.08131
1	unigene18415			-2.0799
1	unigene143219			-2.0785
1	isotig80652			-2.07829
1	unigene198634			-2.07683
1	unigene16457			-2.07535
1	unigene28157			-2.07465
1	unigene111300			-2.07288
1	isotig53968			-2.06772
1	isotig42976			-2.06422
1	isotig29994			-2.06418
1	unigene137986			-2.06201
1	isotig49536			-2.0597
1	unigene116269			-2.05948
1	isotig67124			-2.05121
1	unigene36784			-2.05062
1	unigene2472			-2.03906
1	isotig44231			-2.03601
1	unigene21451			-2.03379
1	isotig49130			-2.03335
1	isotig65855			-2.03237
1	isotig53740			-2.03126
1	unigene21969			-2.03002
1	isotig23921			-2.02874
1	unigene23061			-2.02859
1	PUT-10012			-2.02615
1	unigene36588			-2.02222
1	isotig49485			-2.01132
1	isotig127913			-2.00983
1	unigene52011			-2.00324
1	isotig50434			-2.0029
1	isotig63439			-2.00283
1	isotig50877			-1.99614
1	unigene63159			-1.99578
1	isotig94888			-1.995
1	unigene15151			-1.99454
1	isotig46567			-1.99454
1	isotig46433				5.70516
1	isotig51409				5.3907
1	unigene105579				6.27524
1	isotig49582				-2.94583
1	isotig02012				1.76857
1	unigene206521				2.39079
1	isotig11449				2.90544
1	isotig52260				-1.61013
1	isotig55897				-1.59169
1	unigene3084				3.13115
1	unigene13999				2.82149
1	unigene33951				2.68689
1	unigene98841				2.81687
1	unigene16818				4.67457
1	unigene166846				4.06435
1	isotig128564				2.54356
1	isotig56516				2.32049
1	unigene103622				-3.53561
1	unigene15325				1.6783
1	unigene142347				2.83878
1	isotig56865				1.78321
1	isotig15659			-1.99018
1	unigene145486				-2.8473
1	unigene15892				1.68626
1	unigene93733				1.53308
1	unigene40685				3.16997
1	isotig47166				2.10957
1	isotig50190				1.91806
1	isotig51886				2.48644
1	isotig54491				1.71767
1	isotig63849				3.64333
1	isotig84763				1.57318
1	unigene100854				2.23378
1	unigene116482				-1.7107
1	unigene14501				-2.626
1	unigene15085				2.06391
1	unigene11752			-1.9878
1	unigene7933			-1.98642
1	unigene86826				-1.70166
1	unigene91450				3.52138
1	unigene98681				1.86949
1	isotig51157				-1.83299
1	isotig55875				3.01726
1	unigene1617				2.68737
1	unigene22617				3.72451
1	isotig31520				-1.66763
1	unigene53649				-5.58179
1	unigene13386				-2.18925
1	unigene162293				-1.71413
1	unigene17114				2.78286
1	unigene5181				1.55814
1	isotig25073				3.11428
1	isotig47597				3.27261
1	isotig74691				4.13577
1	unigene35330				5.25251
1	unigene1318				2.36902
1	isotig08338				2.61731
1	isotig120089				1.5514
1	isotig127463				-4.31123
1	isotig128499				1.85909
1	isotig15704				-4.10307
1	isotig22692				1.52518
1	isotig30536				1.89365
1	isotig33934				1.62072
1	isotig35048				2.17294
1	isotig35806				-2.78778
1	isotig46950				-1.68507
1	isotig48215				2.17256
1	isotig48725				-1.64867
1	isotig48926				2.56755
1	isotig49844				2.69573
1	isotig50609				-1.66948
1	isotig51879				1.53985
1	isotig56381				4.26938
1	isotig61139				2.6227
1	isotig63627				1.95019
1	isotig69061				4.79316
1	isotig72133				-2.00658
1	isotig73819				-5.46168
1	isotig80488				2.57964
1	isotig98367				-3.1577
1	unigene104339				-1.97955
1	unigene107143				-2.05484
1	unigene107641				2.5126
1	unigene107675				-5.34052
1	unigene10794				5.35729
1	unigene111574				2.30533
1	unigene126502				2.3683
1	unigene126530				2.58719
1	unigene127568				3.96883
1	unigene129483				1.89717
1	unigene14297				-1.87083
1	unigene146121				2.1366
1	unigene150269				3.56203
1	unigene18513				2.67502
1	unigene197406				-2.21401
1	unigene202165				-1.64656
1	unigene202916				3.16433
1	unigene203273				-4.55958
1	unigene20932				5.94523
1	unigene21542				3.12924
1	unigene23094				1.82702
1	unigene23492				1.7606
1	unigene23971				4.62759
1	unigene24931				-3.42359
1	unigene25266				-2.03096
1	unigene29875				5.78291
1	unigene29898				2.26578
1	unigene30049				2.90228
1	unigene33774				1.86534
1	unigene3395				-3.1111
1	unigene33990				3.01485
1	unigene47922				-2.56827
1	unigene57108				3.4099
1	isotig05662				1.76822
1	isotig09083				-3.94682
1	isotig44311			-1.98431
1	isotig101158				1.50986
1	isotig101251				1.72395
1	isotig102355				-2.17064
1	isotig102873				2.56514
1	isotig105923				-1.82287
1	isotig107254				-4.11566
1	isotig108205				-2.17375
1	isotig109499				4.16087
1	isotig112811				3.52216
1	isotig12170				-1.61891
1	isotig122826				8.07776
1	isotig128937				-1.94039
1	isotig13359				2.66001
1	isotig135533				-2.55868
1	isotig16993				1.60338
1	isotig21115				1.56182
1	isotig25993				1.57118
1	isotig28903				1.81049
1	isotig29070				-1.65994
1	isotig29100				1.7565
1	isotig30904				-1.69382
1	isotig31610				1.82621
1	isotig31620				-2.87801
1	isotig33772				1.85522
1	isotig33909				1.51982
1	isotig33958				1.75203
1	isotig34692				1.841
1	isotig35090				2.4769
1	isotig41778				-1.73768
1	isotig45964				-2.04529
1	isotig46125				1.50186
1	isotig46175				1.56353
1	isotig46294				-4.66416
1	isotig46666				1.54319
1	isotig47070				2.49711
1	isotig48114				1.63988
1	isotig48153				1.79484
1	isotig48476				-2.97633
1	isotig49902				-2.15293
1	isotig50558				1.59445
1	isotig51690				2.27264
1	isotig52736				1.57988
1	isotig53196				-1.79836
1	isotig53869				1.53746
1	isotig54694				2.16108
1	isotig55363				1.53215
1	isotig56399				1.56181
1	isotig56749				-1.89298
1	isotig60014				2.65506
1	isotig60261				2.17254
1	isotig62198				-2.08876
1	isotig64401				1.82205
1	isotig65732				4.33654
1	isotig67122				-4.38194
1	isotig68180				3.86767
1	isotig69931				-3.22941
1	isotig70544				1.63465
1	isotig44361			-1.98255
1	isotig71021				-1.81259
1	isotig75647				-2.20428
1	isotig92283				1.66151
1	isotig98673				-1.88633
1	PUT-10857				1.65171
1	unigene102043				-1.58437
1	unigene102184				-2.49392
1	unigene103480				-1.71123
1	unigene10406				-1.72298
1	unigene10487				-2.43046
1	unigene108417				-3.21177
1	unigene108751				-1.72368
1	unigene112601				-2.62752
1	unigene11564				4.95287
1	unigene115929				3.30283
1	unigene116167				-3.94624
1	unigene119384				2.1528
1	unigene121994				-1.76011
1	unigene122869				-2.92734
1	unigene26640			-1.98059
1	unigene126976				2.17163
1	unigene129188				-2.23218
1	unigene129316				-1.6759
1	unigene13320				3.27238
1	unigene140547				1.53492
1	unigene14187				2.12388
1	unigene15919				-1.76731
1	unigene16109				2.0488
1	unigene166651				1.80631
1	unigene16848				1.6212
1	unigene16906				1.58367
1	unigene17170				1.55041
1	unigene183430				2.26096
1	unigene18493				2.06634
1	unigene188781				5.30327
1	unigene193725				5.52401
1	unigene194767				1.57945
1	unigene210131				1.89858
1	isotig59052			-1.98036
1	unigene213				-1.57226
1	unigene22298				2.86123
1	unigene23107				-1.98543
1	unigene24344				2.32541
1	unigene24727				-1.86588
1	unigene24813				-1.877
1	unigene25000				-1.50721
1	unigene25500				1.76778
1	unigene26122				2.21016
1	unigene27797				1.68172
1	unigene28151				1.79519
1	unigene28181				-2.31016
1	unigene29086				2.39956
1	unigene29845				2.07065
1	unigene29855				1.89686
1	unigene30036				1.51504
1	unigene30360				1.54096
1	unigene30719				-1.56021
1	unigene31601				1.67457
1	unigene3331				4.75385
1	unigene36162				-1.67928
1	unigene36168				-1.60082
1	unigene37061				-1.59968
1	unigene38053				1.81563
1	unigene38095				1.72028
1	unigene42458				2.46653
1	unigene4956				-1.93169
1	unigene5151				1.65593
1	unigene53756				-2.04855
1	unigene55535				2.69914
1	unigene55567				1.75616
1	unigene55693				2.01998
1	unigene56295				1.80355
1	unigene9797			-1.98003
1	unigene57799				-1.79025
1	unigene5947				1.56912
1	unigene61793				-1.89879
1	unigene63784				-4.76931
1	unigene6392				1.68941
1	unigene6437				1.68994
1	unigene65188				3.28999
1	unigene66861				3.40741
1	unigene73686				-4.62106
1	unigene75026				1.97719
1	unigene7733				1.61823
1	unigene79388				3.3466
1	unigene8354				-1.58233
1	unigene8871				-2.64026
1	unigene94627				2.15513
1	unigene95273				1.95829
1	unigene96758				4.3669
1	unigene99205				-1.9767
1	unigene141857				4.32837
1	isotig55976				4.4853
1	isotig45644				-3.12192
1	isotig92644				5.24534
1	isotig54940				5.93218
1	isotig75330				5.63517
1	unigene21408				2.81586
1	unigene109419				2.67483
1	unigene200270				3.14989
1	unigene23781				3.22351
1	unigene32561				-2.11959
1	unigene10927				6.83118
1	unigene120015				7.41222
1	unigene31496				8.76544
1	unigene187025				-6.02294
1	unigene99788				-6.49262
1	isotig56067				5.13348
1	isotig51450				4.43291
1	unigene16715			-1.97803
1	isotig78913			-1.97325
1	isotig131730			-1.97096
1	isotig79066			-1.96924
1	unigene32930			-1.96851
1	unigene35422			-1.96833
1	isotig53304			-1.96826
1	unigene53595			-1.9682
1	unigene53851			-1.96746
1	unigene75014			-1.96501
1	unigene27545			-1.96387
1	unigene19098			-1.96181
1	isotig45443			-1.95688
1	unigene165798			-1.95421
1	unigene161793			-1.95131
1	unigene575			-1.95091
1	isotig73873			-1.94715
1	isotig48481			-1.94674
1	isotig56796			-1.94672
1	unigene98918			-1.93944
1	isotig53960			-1.93814
1	isotig82403			-1.93767
1	isotig51280			-1.93762
1	unigene17024			-1.93291
1	unigene18035			-1.93274
1	isotig52607			-1.93138
1	isotig11456			-1.93052
1	isotig44654			-1.92978
1	isotig74365			-1.92782
1	isotig78066			-1.92521
1	unigene13914			-1.92493
1	isotig54702			-1.91854
1	isotig85353			-1.91727
1	unigene17478			-1.91639
1	unigene206276			-1.91601
1	isotig59833			-1.90976
1	unigene14834			-1.90829
1	unigene184834			-1.90651
1	isotig35300			-1.90333
1	isotig53179			-1.89784
1	isotig63231			-1.89622
1	unigene206711			-1.8962
1	isotig51562			-1.89609
1	isotig63155			-1.89289
1	isotig25981			-1.89111
1	isotig32544			-1.88938
1	isotig43802			-1.88851
1	unigene130027			-1.88847
1	unigene59001			-1.88847
1	unigene145154			-1.88679
1	unigene8765			-1.87954
1	unigene36398			-1.87853
1	unigene51826			-1.87559
1	unigene98773			-1.87269
1	isotig55345			-1.86907
1	unigene30827			-1.86786
1	unigene6235			-1.8655
1	isotig32784			-1.86447
1	unigene25001			-1.86426
1	isotig98712			-1.86333
1	unigene107570			-1.8613
1	isotig52791			-1.86108
1	isotig56620			-1.8592
1	isotig65176			-1.85845
1	unigene11461			-1.85839
1	isotig49910			-1.85513
1	isotig66440			-1.85438
1	isotig53867			-1.85349
1	unigene104912			-1.85233
1	isotig26065			-1.85105
1	isotig57275			-1.84968
1	isotig128093			-1.84792
1	isotig64566			-1.847
1	unigene144292			-1.8451
1	isotig26180			-1.84449
1	unigene210441			-1.8415
1	unigene126627			-1.84143
1	isotig56257			-1.841
1	isotig75809			-1.84035
1	PUT-12047			-1.83989
1	isotig28666			-1.83781
1	unigene210318			-1.83715
1	isotig31258			-1.8364
1	isotig45691			-1.83552
1	unigene4446			-1.83333
1	unigene11346			-1.83273
1	isotig48982			-1.83152
1	isotig42788			-1.83136
1	isotig47172			-1.8295
1	unigene24179			-1.82847
1	isotig47201			-1.8266
1	isotig46201			-1.82618
1	unigene19502			-1.8261
1	isotig32120			-1.82555
1	unigene31273			-1.82162
1	unigene132847			-1.82143
1	unigene45497			-1.81999
1	isotig101775			-1.8181
1	isotig49453			-1.81749
1	unigene8285			-1.81649
1	isotig34588			-1.81601
1	unigene146153			-1.815
1	unigene79288			-1.81431
1	isotig52273			-1.81422
1	isotig94803			-1.80837
1	isotig55150			-1.80621
1	isotig11216			-1.80525
1	isotig51857			-1.8008
1	isotig48829			-1.7999
1	unigene206125			-1.79759
1	unigene140370			-1.79728
1	unigene16084			-1.79451
1	isotig100886			-1.79448
1	unigene8691			-1.78993
1	unigene74590			-1.78978
1	isotig48890			-1.78977
1	isotig44463			-1.78787
1	isotig50760			-1.78772
1	unigene122692			-1.78715
1	unigene93937			-1.78412
1	PUT-12447			-1.78143
1	unigene17302			-1.77681
1	isotig31340			-1.76655
1	unigene114540			-1.76649
1	isotig47961			-1.76591
1	unigene126745			-1.76447
1	isotig26203			-1.76342
1	unigene147048			-1.76328
1	unigene36718			-1.76146
1	PUT-2868			-1.75988
1	isotig51435				4.78334
1	isotig75533				3.89368
1	unigene23466			-1.75908
1	unigene32651				2.32697
1	isotig48001				2.50306
1	isotig54396				3.11039
1	isotig35736				1.7733
1	isotig35866				1.71689
1	isotig45956				2.07041
1	isotig60887				2.53716
1	isotig85995				2.60179
1	unigene21363				2.96103
1	isotig107379				-2.70938
1	isotig24069				2.93916
1	isotig24684				3.15554
1	isotig30550				4.13342
1	isotig34802				2.55167
1	isotig35888				2.70347
1	isotig36260				2.55977
1	isotig49588				3.23021
1	isotig50600				3.38401
1	isotig54670				2.39869
1	isotig55662				1.96851
1	isotig58037				3.26365
1	isotig58707				2.54992
1	isotig58754				2.46652
1	isotig59574				2.3565
1	isotig73623				2.6085
1	isotig76424				2.11188
1	isotig85780				3.58375
1	PUT-6604				1.80678
1	unigene13777				2.02792
1	unigene13952				3.12525
1	unigene14988				4.45874
1	unigene15275				2.7713
1	unigene1530				1.51491
1	unigene167				2.54018
1	unigene17220				2.03434
1	unigene18745				1.52647
1	unigene18942				4.3654
1	unigene30452				1.59565
1	unigene33578				3.26405
1	unigene42287				1.75836
1	unigene44070				3.45011
1	unigene47803				3.42556
1	unigene49388				1.76577
1	unigene52075				2.4899
1	unigene18385				-1.79539
1	isotig113838				1.53902
1	isotig14831				3.46624
1	isotig31062				1.84862
1	isotig32312				1.81168
1	isotig35192				3.02264
1	isotig35316				2.51064
1	isotig38354				2.29134
1	isotig44474				3.76398
1	isotig50424				4.06284
1	isotig55231				1.7867
1	isotig56517				-2.37564
1	isotig59867				2.52519
1	isotig60462				1.7239
1	isotig64114				3.74492
1	isotig68124				4.83719
1	isotig68159				1.96116
1	isotig74278				2.22615
1	isotig66178			-1.75795
1	unigene10110				1.59311
1	unigene103953				2.4626
1	unigene116470				1.82055
1	unigene12438				4.66656
1	unigene126961				-1.56774
1	unigene13741				2.07089
1	unigene142635				-1.69692
1	unigene20633				2.41701
1	unigene207548				3.52266
1	unigene23040				2.14101
1	unigene30032				1.60076
1	unigene30409				5.03837
1	unigene32883				-3.58735
1	unigene45956				1.54527
1	unigene93676				4.03241
1	unigene97150				-1.86006
1	unigene99908				2.9267
1	isotig101545				1.54022
1	isotig113687				1.6154
1	isotig120412				-1.90797
1	isotig127734				-3.60047
1	isotig15335				2.23417
1	isotig20213				-1.68382
1	isotig21938				2.50825
1	isotig22075				1.87459
1	isotig24122				2.915
1	isotig26378				1.50642
1	isotig26623				2.05512
1	isotig32776				2.49006
1	isotig38644				-1.98077
1	isotig42919				1.69659
1	unigene23825			-1.75682
1	isotig47278				1.73942
1	isotig48470				2.37924
1	isotig48839				1.70397
1	isotig18626			-1.75618
1	isotig50128				1.66823
1	isotig50650				2.82693
1	isotig51491				4.05865
1	isotig53037				-1.66987
1	isotig53227				1.88252
1	isotig53523				1.88441
1	isotig54078				2.2602
1	isotig54272				2.77081
1	isotig56028				1.50394
1	isotig56230				1.55224
1	isotig63628				-2.42959
1	isotig69935				2.32246
1	isotig71844				2.00004
1	isotig72260				2.17012
1	isotig77252				3.17974
1	isotig85068				3.65916
1	isotig87377				1.9127
1	isotig46393			-1.7555
1	isotig95407				-2.6909
1	PUT-3916007				2.45542
1	unigene100024				4.09206
1	unigene12356				2.77014
1	unigene127384				1.72608
1	unigene127631				3.78483
1	unigene143671				1.64681
1	unigene145132				4.23
1	unigene145136				2.13533
1	unigene163913				-3.74078
1	unigene17197				1.52875
1	unigene17288				2.87184
1	unigene17931				2.94447
1	unigene8021			-1.75474
1	unigene19746				2.22934
1	unigene197803				-1.65646
1	unigene20476				1.60815
1	unigene20657				1.57591
1	unigene21694				1.75913
1	unigene25006				1.83366
1	unigene27312				1.8154
1	unigene2760				2.10076
1	unigene28692				-1.71166
1	unigene29575				2.08433
1	unigene29639				2.01599
1	unigene32672				2.71119
1	unigene33356				2.4232
1	unigene34459				3.10525
1	unigene48396				-1.79121
1	isotig61403			-1.75296
1	unigene53392				1.80397
1	unigene56351				2.02431
1	unigene61701				2.21513
1	unigene73749				1.59046
1	unigene7725				2.1847
1	unigene8444				2.07889
1	unigene8689				1.52691
1	unigene9569				1.86407
1	isotig46242			-1.75256
1	unigene107323				-2.68667
1	unigene26668			-1.75056
1	isotig15752				-4.69969
1	unigene107294				7.00531
1	unigene20689				2.84983
1	unigene20028				6.34288
1	unigene102266				-4.01438
1	unigene44676				3.56282
1	isotig47269			-1.74943
1	unigene28218				3.79816
1	isotig36492				-2.4352
1	isotig49893			-1.74935
1	unigene17161				4.13929
1	unigene17357				2.15536
1	unigene23282				2.48327
1	unigene9281				2.61238
1	isotig54541				4.66152
1	unigene16859				3.04701
1	unigene202315				3.21518
1	unigene26984				3.29732
1	unigene30826				4.46252
1	unigene33980				2.05426
1	isotig78577				2.98306
1	isotig56545				2.7985
1	unigene1707				3.50838
1	unigene31238				4.31276
1	unigene34073			-1.74775
1	isotig55859			-1.74704
1	unigene18309			-1.74585
1	isotig91191			-1.7455
1	unigene20613			-1.74441
1	unigene11863			-1.74413
1	isotig52537			-1.74407
1	PUT-11659			-1.74273
1	isotig59065			-1.73985
1	unigene17028			-1.73422
1	isotig46612			-1.73267
1	unigene95885			-1.73259
1	isotig33415			-1.73244
1	isotig30712			-1.73221
1	unigene58215			-1.72917
1	unigene4960			-1.72727
1	unigene3486			-1.72313
1	isotig90142			-1.72053
1	isotig25346			-1.72012
1	unigene28878			-1.7184
1	isotig22683			-1.71831
1	isotig56009			-1.71665
1	isotig49971			-1.71647
1	isotig32668			-1.71463
1	unigene21695			-1.71354
1	isotig43176			-1.71348
1	unigene17872			-1.71098
1	unigene13031			-1.70766
1	isotig55483			-1.70518
1	isotig88894			-1.70506
1	unigene18047			-1.70475
1	unigene126235			-1.69741
1	isotig67081			-1.69437
1	unigene35707			-1.69118
1	unigene73760			-1.6896
1	isotig114195			-1.68787
1	isotig50906			-1.68732
1	unigene373			-1.6872
1	unigene3420			-1.68509
1	isotig122323			-1.68483
1	unigene25591			-1.68324
1	isotig45693			-1.68316
1	unigene18497			-1.68303
1	isotig29758			-1.68182
1	isotig30029			-1.67847
1	unigene32443			-1.67696
1	isotig55254			-1.67668
1	isotig31892			-1.67625
1	isotig58745			-1.67581
[truncated: 1,227 more rows]

## Sheet: Table S4 - HM blue
Table S4. Genes included in the blue module.
ID	Description	HMorder	ss - ww - SS/SR - 1.4	ss - ww - SS/SR - 1.5	ss - ww - SS/SR - 1.6	rs - ww - SS/SR - 1.4	rs - ww - SS/SR - 1.5	rs - ww - SS/SR - 1.6	ss - ww - SS/TR - 18.5	ss - ww - SS/TR - 18.6	rs - ww - SS/TR - 18.5	rs - ww - SS/TR - 18.6	ss - ww - TS/SR - 1.1	ss - ww - TS/SR - 1.9	rs - ww - TS/SR - 1.1	rs - ww - TS/SR - 1.9	ss - ww - TS/TR - 18.7	ss - ww - TS/TR - 18.9	ss - ww - TS/TR - 18.15	rs - ww - TS/TR - 18.7	rs - ww - TS/TR - 18.9	rs - ww - TS/TR - 18.15	ss - wd - SS/SR - 1.8	ss - wd - SS/SR - 1.10	ss - wd - SS/SR - 1.16	rs - wd - SS/SR - 1.8	rs - wd - SS/SR - 1.10	rs - wd - SS/SR - 1.16	ss - wd - SS/TR - 18.10	ss - wd - SS/TR - 18.12	ss - wd - SS/TR - 18.16	rs - wd - SS/TR - 18.10	rs - wd - SS/TR - 18.12	rs - wd - SS/TR - 18.16	ss - wd - TS/SR - 1.2	ss - wd - TS/SR - 1.12	ss - wd - TS/SR - 1.15	rs - wd - TS/SR - 1.2	rs - wd - TS/SR - 1.12	rs - wd - TS/SR - 1.15	ss - wd - TS/TR - 18.3	ss - wd - TS/TR - 18.11	ss - wd - TS/TR - 18.17	rs - wd - TS/TR - 18.3	rs - wd - TS/TR - 18.11	rs - wd - TS/TR - 18.17
contig02586	---NA---	1	22405.8	19730.2	15148.9	31681	33829.7	49660	22465	24691	38085.5	34504.4	106.242	0	45373.4	47974.8	0	0	13.228	37658.5	50623.4	30665.8	21910.9	18708.7	29507.5	43069.9	53432.7	38325.4	44009.9	30966.7	39962.2	44469.8	30942.5	49070.6	0	0	0	71486.1	42923.9	60979.6	0	0	0	34908	45609.9	60297.7
unigene21017	---NA---	2	12453.5	11564.8	8603.44	18205	19222	28474.1	12437.5	17818.7	19910.7	19780.5	288.862	129.416	25923.6	27075.4	142.564	114.783	157.506	21797.4	30373.5	29279.3	12086	16053.9	16929.5	24410.6	30550.7	30230.3	23633.3	17135.8	23872.1	27275.7	21039.6	37881.2	186.312	129.93	125.663	38637	22810.8	35945.7	156.928	209.276	137.633	22224.8	28895.6	33930.8
unigene37929	---NA---	3	8436.26	7221.6	5625.74	11657.6	12622	16309.7	8214.89	8129.48	14445.5	12398.4	527.863	284.908	17092.7	17029.7	506.055	358.334	555.206	13899.9	17933	8411.89	8509.86	4598.7	11429.9	14868	19784	11655.5	16508.1	11031.7	14447.4	15641.9	10810.3	14652.6	412.493	367.842	284.186	27035.9	16856	22229.8	324.025	462.874	451.604	11888.5	15856.2	21848.8
unigene17347	Polyubiquitin; Contains: Ubiquitin; Flags: Precursor	4	9256.86	9289.11	10142	13027	11688.9	10904.8	10272.7	10528.6	12335	10946.3	472.705	316.798	9702.59	11945.2	320.355	303.629	346.436	14158.9	7026.36	15013.4	10117	8648.9	7189.15	10587.4	9015.28	10083.1	9877.79	10403.3	7120.94	14647.6	10698	10196.2	313.007	252.471	297.039	8526.1	6699.41	13157.7	294.6	330.895	307.484	7069.45	9502.96	7840.81
unigene145431	---NA---	5	548.793	495.046	535.631	85.324	110.52	233.676	47.706	168.659	122.284	153.111	53529.7	46727.2	147.189	64.977	26703.3	52992	15590.6	70.619	145.941	123.179	435.947	461.432	408.56	292.506	478.969	132.413	332.562	356.829	151.033	433.634	157.248	247.367	54829.6	51215.5	31958.7	164.452	337.64	353.976	24911.1	48782.5	48083.9	245.076	272.702	230.549
unigene145878	---NA---	6	111.291	133.851	126.192	23.439	32.366	58.016	18.183	46.609	34.837	35.982	23249.7	17437.9	39.355	21.745	9565.52	18712.9	5633.24	24.299	36.192	35.413	106.512	112.616	109.343	75.046	122.643	44.756	86.478	91.228	37.247	105.594	30.439	59.867	20060	19163.4	11565.1	26.338	65.854	90.738	10049.1	19361.9	17576.4	65.685	57.48	71.836
unigene146303	---NA---	7	1564.83	1287.7	1742.82	2484.05	2682.82	3927.45	1909.78	836.934	3028.35	2138.71	16.133	0	2586.2	3793.3	0	0	0	2979.59	2426.27	610.772	2263.41	295.549	2554.46	3718.59	4944.84	946.723	3663.97	3127.14	2904.14	2707.56	1893.42	1954.61	0	0	0	4580.16	2944.97	5644.3	0	0	0	1934.82	2774.01	5147.48
unigene13009	E3 ubiquitin-protein ligase RZFP34; CHY zinc-finger and RING protein 1; RING zinc-finger protein 34; RZFP34 protein homolog; Short=AtRZPF34	8	1279.21	1180.23	1746.1	1062.61	1175.36	1842.82	964.031	1463.83	954.076	1058.98	83.668	61.52	1921.47	2206.55	46.753	35.724	53.196	1343.93	2621.14	2617.8	3545.93	4842.95	1772.61	2357.9	3426.99	2210.13	2647.85	1896.35	3841.24	1795.1	1768.86	4283.21	43.824	40.821	110.505	2086.19	1213.66	3177.84	58.766	60.016	111.272	1514.33	2570.83	2991.9
unigene21387	---NA---	9	1185.9	1415.38	953.228	627.035	1288.28	1122.25	1576.36	1565.36	1287.79	1113.25	21.854	19.93	910.054	892.761	14.734	31.354	24.926	1034.53	1446.87	1535.9	3086.53	3377.6	1073.14	2243.23	3053.53	923.614	2862.48	3135.89	5398.45	1986.69	2291.36	3418.98	19.901	11.352	25.459	956.271	854.963	2287.75	12.817	26.709	31.896	737.333	2530.46	1307.79
isotig10673	Probable histone H2A.2	10	2248.89	2051.17	1341.44	1557.51	1205.69	1559.76	2160.3	2556.66	1297.46	1539.85	11.422	0	1345.17	1900.94	0	0	0	1665.07	1681.56	2175.46	1818.7	1526.14	2307.28	1617.12	1220.28	2327.44	3449.21	2790.76	2440.51	2130.48	1169.26	1926.44	0	0	0	2278.53	1590.91	2726.7	0	0	0	1532.89	1914.56	2871.24
unigene209604	Macrophage migration inhibitory factor; Short=MIF; L-dopachrome isomerase; L-dopachrome tautomerase; Phenylpyruvate tautomerase	11	2183.42	2862.85	1948.15	1427.82	1497.58	1198.37	2905.2	2795.18	1566.08	1420.93	53.874	34.116	1365.49	1418.29	22.723	25.81	29.576	1645.76	1107.73	1796.76	2905.27	2463.34	2649.97	1180.55	1197.16	1494.12	2953.32	2705.79	2105.98	1996.79	1017.2	1228.92	19.213	27.051	32.248	1708.34	992.069	2111.56	19.019	28.647	54.614	1201.72	1227.38	1425.78
unigene210344	---NA---	12	2059.45	2788.49	1657.92	1006.98	1296.54	821.445	2850.08	3349.81	1089.13	1135.84	23.831	30.531	1169.41	1096.39	22.046	24.281	22.625	1030.12	937.516	1894.51	2545.26	2292.6	2513.5	991.041	766.582	1400.92	2781.47	2626.91	2501.57	1054.02	825.623	1322.4	22.418	21.475	33.313	1556.29	981.751	1496.86	23.268	41.003	35.202	886.857	937.226	919.065
unigene8818	UMP-CMP kinase; Deoxycytidylate kinase; Short=CK; Short=dCMP kinase; Nucleoside-diphosphate kinase; Uridine monophosphate/cytidine monophosphate kinase; Short=UMP/CMP kinase; Short=UMP/CMPK	13	1891.88	2039.84	1438.6	955.327	1209.73	740.422	2245.07	2432.46	1384.13	1198.69	17.12	22.137	956.016	1109.96	0	18.288	0	1461.89	639.315	1461.39	2112.27	1875.03	2456.88	877.581	846.464	1232.87	2566.36	2337.17	1848.28	1263.95	1061.07	1036.81	29.222	10.378	18.823	1253.48	870.091	1472.84	32.566	0	10.01	1010.33	1010.66	1056.99
unigene202133	Lactoylglutathione lyase / glyoxalase I family protein	14	1786.36	1595.63	1637.71	1339	1016.97	1627.19	1678.44	2003.88	979.977	1093.4	20.861	17.587	1168.56	1413.6	18.659	10.527	19.22	1017.72	1270.28	1383.48	1901.78	1793.58	1668.47	1315.32	1138.68	1522.62	2414.85	2263.63	1650.15	1963.14	1287.08	1308.51	21.263	26.965	18.962	1685.03	1257.68	1733.8	13.425	22.593	27.17	1183.91	1456.63	1643.3
unigene18065	Ras-related protein Rab-6A; Short=Rab-6	15	1673.69	1572.52	1402.48	1105.88	1002.94	1352.18	1593.3	1656.59	950.133	929.288	0	0	1078.52	1232.54	0	0	11.047	1069.13	1369.23	1139.85	1742.25	1356.58	1774.64	1108.69	1189.55	1043.09	2289.66	1958.68	2060.07	1434.99	1027.92	1259.93	0	0	0	1610.76	1177.44	1736.34	0	0	0	993.861	1300.8	1483.42
unigene33093	---NA---	16	858.947	1467.19	1306.67	851.106	1295.96	1256.06	1330.89	1744	2424.6	2060.35	18.066	23.07	1220.58	1939.7	25.024	20.94	40.184	2220.58	1161.01	2094	1155.22	998.035	1013.51	1361	1077.21	1803.45	2472.42	1644.38	1259.51	2866.13	2593.54	2441.61	25.379	20.023	22.238	2127.15	898	1496.67	16.293	21.088	47.683	2695.7	1951.58	2871.6
unigene147468	---NA---	17	791.678	911.013	682.918	911.601	1587.2	1509.52	1127.54	1104.13	1734.09	1381.37	12.615	0	1014.51	1624.07	0	0	0	1554.5	930.659	1201.42	1236.09	696.96	760.613	1562.69	1711.88	666.781	1467.14	1493.76	2049.49	1000.25	1185.48	1585.54	0	0	0	997.516	712.157	1553.37	0	0	0	697.732	1122.71	1029.05
unigene188604	Photosystem I reaction center subunit IV; Short=PSI-E	18	812.751	746.478	887.029	1348.98	867.418	1831.78	560.249	763.384	745.039	719.181	42.224	22.037	1243.54	1365.24	21.55	23.526	12.361	867.216	1696.52	806.026	656.108	608.179	668.747	938.119	961.889	791.517	1016.59	796.722	612.121	1405.69	737.386	657.815	14.514	16.506	16.512	1571.22	1050.26	1007.19	17.119	21.424	40.437	1163.21	1493.15	1580.03
unigene146178	18.1 kDa class I heat shock protein; 18.1 kDa heat shock protein; Short=OsHsp18.1	19	322.556	221.795	147.366	602.201	269.883	858.715	195.422	352.597	435.621	425.844	0	0	692.217	1059.69	0	0	0	422.041	1267.16	587.649	337.994	304.57	1018.3	961.223	1117.29	1026.93	1046.2	1870.95	1824.67	2171.97	1828.99	3336.75	11.287	0	0	2221.68	829.111	2854.98	0	0	10.801	1175.43	1839.82	2152.35
unigene29430	---NA---	20	0	0	0	0	0	0	0	0	0	0	3808.55	3671.6	0	0	2446.32	3193.16	2376.93	0	0	0	0	0	0	0	0	0	0	0	0	0	0	0	4281.51	3127.36	3813.65	0	32.552	0	3767.14	3623.53	4479.04	0	0	0
isotig49845	F-box protein PP2-B11; Protein PHLOEM PROTEIN 2-LIKE B11; Short=AtPP2-B11; SKP1-interacting partner 12	21	0	0	0	0	0	0	0	0	0	0	1722.17	1678.17	0	0	1406.91	1567.45	1417.44	0	0	0	0	0	0	0	0	0	0	0	0	0	0	0	2143.93	1547.87	2370.79	0	18	0	2190.48	1958.2	2249.76	0	0	0
unigene18498	---NA---	22	0	0	0	0	0	0	0	0	0	0	1410.43	1122.62	0	0	966.233	1125.76	1032.11	0	0	0	0	0	0	0	0	0	0	0	0	0	0	0	2632.05	1429.77	3117.92	0	0	0	1120.16	1438.16	3115.35	0	0	0
unigene208489	Polyubiquitin; Contains: Ubiquitin; Flags: Precursor	23	0	0	0	0	0	0	0	0	0	0	1399.01	1457.12	0	0	1722.85	700.049	1353.66	0	0	32.257	0	0	0	0	0	0	0	0	0	0	0	0	709.427	1052.23	550.591	0	0	0	846.535	1849.75	897.928	0	0	0
unigene21053	Bifunctional levopimaradiene synthase, chloroplastic; Diterpene synthase; PaTPS-LAS; Includes: Levopimaradiene synthase; Includes: Copalyl diphosphate synthase; Flags: Precursor	24	0	0	0	0	0	0	0	0	0	0	914.405	1229.53	0	0	1639.63	701.018	1472.48	0	0	0	0	0	0	0	0	0	0	0	0	0	0	0	1003.99	933.554	533.634	0	0	0	737.931	1021.57	1057.7	0	0	0
unigene206362	Taxadiene synthase; Taxa-4(5),11(12)-diene synthase	25	0	0	0	0	0	0	0	0	0	0	626.995	941.293	0	0	1481.92	630.084	1214.33	0	0	0	0	0	0	0	0	0	0	0	0	0	0	0	809.105	600.277	341.839	0	0	0	573.37	712.725	770.181	0	0	0
unigene10855	---NA---	26	0	0	0	0	0	0	0	0	0	0	539.783	532.521	0	0	446.836	366.436	433.628	0	0	0	0	0	0	0	0	0	0	0	0	0	0	0	966.555	688.996	2308.55	0	0	0	537.933	632.042	2217.14	0	0	0
unigene36522	putative lipid-transfer protein DIR1	27	1204.22	1134.78	1775.23	770.474	418.417	687.232	643.725	1205.68	104.471	240.872	0	0	606.22	811.489	0	0	0	176.332	918.556	411.595	1139.97	914.92	1033.43	472.888	514.916	722.687	1907.02	1629.73	1366.43	1284.33	333.23	688.235	0	0	0	970.269	410.409	944.009	0	0	0	1018.12	1269.36	1273.91
unigene18172	DNA-directed RNA polymerases I, II, and III subunit RPABC4; Short=RNA polymerases I, II, and III subunit ABC4; ABC10-alpha	28	782.927	939.063	613.349	76.229	118.323	72.341	896.122	890.06	801.589	849.357	0	0	125.474	152.179	0	0	0	996.078	592.574	1116.46	786.057	649.764	972.339	139.738	143.158	214.334	1172.04	987.078	914.806	1368.69	722.761	1027.67	0	0	11.123	183.489	125.418	239.596	0	0	0	780.64	1150.98	1264.29
isotig50562	Universal stress protein F	29	944.719	1282.07	818.506	872.787	856.475	677.693	1474.03	1432.63	930.396	955.263	0	0	617.955	928.902	0	0	0	1102.14	532.208	1068	1084.01	896.829	1193.64	612.375	678.211	1010.37	1401.6	1414.01	1129.77	959.275	768.665	804.3	0	0	0	847.763	705.198	1016.17	0	0	0	796.677	698.471	879.492
unigene11364	Small COPII coat GTPase sar1	30	1227.31	1136.3	1076.6	634.929	648.679	658.673	1090.27	1045.07	630.354	504.589	32.714	20.46	662.85	639.234	32.885	11.97	33.685	540.314	702.451	692.984	1277.77	1115.71	1358.42	633.468	632.415	693.856	1540.04	1315.72	1263.97	766.947	541.67	735.796	14.374	27.592	46.589	898.715	724.535	878.242	26.297	41.146	39.589	607.068	722.73	823.94
isotig36412	protein RESPONSE TO LOW SULFUR 2	31	1602.43	1373.68	1120.4	1257.26	865.573	729.817	1406.59	1800.83	658.908	693.753	0	0	688.79	733.449	0	0	0	847.421	454.962	859.854	1265.14	872.348	1107.9	736.116	456.4	880.387	1518.68	1711.25	905.337	1179.47	595.78	511.104	0	0	0	585.928	687.442	601.599	0	0	0	562.826	721.966	450.485
PUT-12952	40S ribosomal protein S28	32	1214.88	1115.88	1034.12	903.31	913.704	514.153	1516.01	1583.7	695.484	697.109	0	0	582.19	648.563	0	0	0	834.237	434.05	916.511	1159.4	839.304	1365.22	683.023	460.689	715.256	1411.29	1316.66	1128.67	738.278	599.698	525.713	0	0	0	709.473	477.519	766.12	0	0	0	542.639	591.171	463.483
unigene127442	Non-specific lipid-transfer protein 2; Short=LTP 2; Flags: Precursor	33	660.561	680.557	542.176	958.424	807.219	653.803	912.356	734.46	894.985	800.395	0	0	537.388	786.186	0	0	0	1006.73	474.308	819.841	658.128	534.953	674.58	768.8	611.609	779.259	857.252	948.754	610.342	1350.04	835.97	825.018	0	0	0	764.964	624.382	854.535	0	0	0	642.789	793.792	708.649
isotig79958	Polyubiquitin; Contains: Ubiquitin; Flags: Precursor	34	1071.96	1120.73	930.734	786.432	855.426	680.258	1141.9	883.271	699.103	659.351	0	0	611.187	663.024	0	0	0	830.937	683.024	699.239	685.496	463.95	1048.78	480.57	386.245	925.189	644.242	896.883	517.732	711.438	533.653	657.941	0	0	0	656.922	628.25	549.703	0	0	0	740.638	775.878	619.279
unigene208481	---NA---	35	948.508	1156.57	785.261	393.955	593.862	396.246	1283.51	1107.18	679.605	623.177	0	0	531.291	583.489	0	0	0	629.342	384.618	908.576	1132.43	939.32	1342.49	484.054	424.085	668.62	1263.21	1068.77	1099.59	703.965	473.476	607.532	0	0	0	713.884	449.886	705.392	0	0	0	416.409	499.902	458.975
unigene57721	Ubiquitin-60S ribosomal protein L40; Contains: Ubiquitin; Contains: 60S ribosomal protein L40; CEP52; Flags: Precursor	36	718.575	980.516	868.755	471.629	502.915	329.355	987.063	768.931	568.205	504.708	0	0	339.744	469.14	0	0	0	599.865	249.802	571.204	1198.17	926.221	1075.46	371.217	217.665	586.101	1203.99	1194.32	807.259	831.419	594.282	497.295	0	0	0	734.779	374.808	568.024	0	0	0	545.157	467.389	692.882
unigene205789	Dirigent protein 11; Short=AtDIR11; Flags: Precursor	37	910.952	1072.64	1439.8	767.886	407.87	711.578	1037.64	1210.38	576.652	636.35	0	0	502.184	613.805	0	0	0	712.885	316.204	541.981	933.228	946.36	861.409	509.379	334.326	451.143	1144.22	1015.81	302.001	990.275	452.743	150.025	0	0	0	507.183	257.545	540.39	0	0	0	465.01	520.224	476.301
unigene20499	Ethylene-responsive transcription factor RAP2-3; Cadmium-induced protein AS30; Ethylene response factor 72; Short=ERF72; Ethylene-responsive element binding protein; Short=AtEBP; Protein RELATED TO APETALA2 3; Short=Related to AP2 3	38	1059.54	1109.45	1094.48	587.391	647.706	461.811	1181.66	858.428	685.037	628.567	0	0	374.167	468.83	0	0	0	686.272	484.224	540.814	1177.78	741.143	872.071	618.014	724.459	411.949	1254.89	1226.43	899.178	726.961	668.583	573.626	0	12.008	0	497.373	353.382	549.568	0	0	0	388.364	564.566	513.647
isotig74617	40S ribosomal protein S13	39	965.52	978.091	799.298	654.125	816.267	540.218	892.645	820.004	412.112	394.27	0	0	436.376	405.649	0	0	0	598.405	394.354	411.37	756.108	556.53	768.874	552.861	516.788	472.283	885.213	1190.74	703.199	651.008	502.45	459.454	0	0	0	508.659	457.705	509.082	0	0	0	443.437	468.399	489.102
unigene16352	isopentenyl diphosphate isomerase	40	1325.51	2000.3	627.005	525.924	1686	672.572	766.655	991.231	451.8	302.217	0	0	217.549	218.206	0	0	0	702.41	303.003	674.065	579.736	617.007	1395.66	366.198	609.356	905.674	895.166	1410.69	863.143	584.258	821.901	371.241	0	0	0	669.388	722.833	179.833	0	0	0	301.486	1021.85	67.067
unigene5093	3)-beta-glucan endohydrolase; Short=(1-	41	1461.42	1370.16	1809.13	693.934	588.395	651.43	897.25	765.091	484.32	476.474	0	0	574.695	445.4	0	0	0	467.424	590.594	377.996	960.066	935.619	1011.15	395.057	564.469	719.117	859.961	681.57	243.934	747.616	331.137	121.057	0	0	0	1034.79	497.425	461.738	0	0	0	646.546	587.862	314.356
unigene20683	---NA---	42	256.106	284.408	163.061	141.664	247.38	355.692	361.982	747.969	379.202	303.258	10.327	0	303.849	463.967	0	0	0	325.364	369.055	729.239	646.909	1144.66	395.148	467.753	813.981	506.868	1070.75	829.782	2003.29	577.614	561.717	2100.31	0	0	28.457	632.265	176.97	1751.75	0	0	13.31	366.899	592.3	1214.86
isotig120041	hypothetical protein CIPAW_15G104700	43	283.313	431.284	183.089	310.453	370.601	265.279	513.994	797.46	650.762	699.131	0	0	476.761	614.948	0	0	0	386.879	625.095	1090.88	481.154	392.525	369.076	482.485	523.887	900.588	1062.11	480.29	782.265	1179.94	520.661	1238.29	0	0	0	830.228	519.261	1415.41	0	0	0	646.538	837.32	680.093
unigene127835	Carboxypeptidase Y homolog A; Flags: Precursor	44	515.399	716.615	472.056	233.696	336.481	207.89	718.777	864.77	395.553	362.712	0	10.858	271.164	468.244	0	0	0	423.597	389.32	622.381	806.708	764.971	751.649	319.751	283.637	523.324	883.548	627.992	868.486	438.989	278.487	598.897	0	0	0	527.193	312.679	540.029	0	0	0	362.581	423.948	457.525
isotig26120	SUMO-activating enzyme subunit 1; Ubiquitin-like 1-activating enzyme E1A; Contains: SUMO-activating enzyme subunit 1, N-terminally processed	45	632.512	664.057	549.629	403.709	481.141	373.345	700.37	750.221	361.774	379.049	0	0	345.267	412.496	0	11.682	0	470.105	333.493	448.925	741.041	529.476	771.8	345.522	308.649	501.957	763.908	602.452	616.54	463.407	324.025	395.99	0	0	11.934	540.663	394.119	554.155	13.848	0	0	380.528	349.275	445.225
unigene142332	Eukaryotic translation initiation factor 3 subunit B; Short=eIF3b; Eukaryotic translation initiation factor 3 90 kDa subunit homolog; Short=eIF3 p90; Translation initiation factor eIF3 p90 subunit homolog	46	557.122	584.984	522.86	404.046	424.653	344.493	497.34	647.386	441.892	372.85	13.794	0	314.617	370.101	0	0	0	404.363	345.567	407.79	620.342	469.182	617.654	344.282	365.257	435.864	676.697	522.248	572.164	389.477	367.742	328.545	13.238	0	0	427.702	335.652	453.789	12.795	16.306	13.377	397.342	421.359	421.794
unigene33705	---NA---	47	693.782	613.117	407.142	409.627	405.374	342.571	506.92	630.981	350.485	298.29	0	0	296.328	402.089	0	0	0	363.865	345.356	355.776	617.918	628.778	574.33	385.479	565.2	376.172	760.859	739.167	716.928	406.344	221.926	361.561	0	0	0	370.063	346.889	601.08	11.636	0	15.284	317.85	384.379	439.689
isotig34178	Protein transport protein Sec61 subunit beta	48	454.607	463.687	354.204	501.735	568.649	498.566	432.04	501.437	424.923	418.661	0	0	522.771	566.666	0	0	0	508.005	487.64	637.235	461.522	381.943	428.167	501.867	373.278	615.027	529.346	423.805	476.944	537.599	394.372	503.912	0	0	0	653.997	403.297	664.157	0	0	0	438.975	469.409	489.579
isotig18153	Polyubiquitin; Contains: Ubiquitin; Flags: Precursor	49	378.645	302.43	306.318	416.347	358.969	375.637	345.742	374.184	341.659	377.225	0	0	315.011	321.397	0	0	0	405.587	299.837	488.941	412.472	378.801	307.742	382.516	332.88	371.599	466.093	397.351	339.452	584.159	489.719	424.743	0	0	0	350.844	286.976	521.549	0	0	0	300.137	411.693	332.307
unigene30399	Protein unc-80 like	50	565.791	668.299	308	530.393	431.65	300.496	779.65	738.502	942.787	900.936	0	0	231.048	389.208	0	25.034	0	1206.32	307.39	1163.08	234.004	208	423.539	267.024	274.911	471.517	489.193	401.402	241.938	590.51	390.012	148.964	0	0	0	269.985	259.914	251.424	0	0	0	380.214	467.434	119.205
unigene105192	Polyubiquitin; Contains: Ubiquitin; Flags: Precursor	51	211.138	360.199	299.525	49.62	339.392	250.963	46.188	333.483	884.678	840.755	0	0	245.761	64.974	0	0	0	354.212	148.68	2098.99	254.424	274.094	181.073	230.2	371.421	768.946	175.124	268.851	179.666	418.15	170.143	511.687	0	0	0	153.542	98.181	281.769	0	0	0	364.864	335.024	125.267
isotig47989	UDP-glycosyltransferase 86A1	52	342.406	315.891	408.792	409.185	406.113	590.578	325.372	312.449	169.614	121.583	0	12.599	563.297	624.713	0	0	0	181.789	153.43	119.574	292.334	176.421	332.432	363.516	323.294	236.176	426.354	340.733	214.371	95	105.84	80.6	0	0	0	640.754	436.396	382.359	0	0	0	151.948	176.1	153.403
unigene95999	unknown	53	367	417	359	301	340	233	265	382	224	238	0	0	375	407	0	0	0	262	230	258	403	494	591	168	105.998	491	283	292	207	75	108	31	0	0	0	332	226	262	0	0	0	244	147	167
unigene127078	Lipase-like PAD4; Protein ENHANCED DISEASE SUSCEPTIBILITY 9; Protein PHYTOALEXIN DEFICIENT 4; Short=AtPAD4	54	460.024	658.49	654.687	243.553	338.153	199.665	431.029	488.131	261.837	184.348	0	0	255.455	241.895	0	0	0	216.485	104.816	235.26	519.483	409.552	582.081	132.242	101.601	263.955	229.624	286.758	152.212	86.034	95.999	23.027	0	0	0	170.526	137.186	157.948	0	0	0	143.316	91.058	73.504
isotig31571	zinc finger protein	55	382.849	385.052	313.167	176.827	158.783	198.987	395.896	354.816	258.209	214.607	0	0	151.45	194.723	0	0	0	240.84	151.544	214.47	382.309	320.278	297.789	224.924	194.491	222.803	416.887	455.078	355.761	335.188	237.421	228.727	0	0	0	196.229	144.121	217.102	0	0	0	158.863	208.252	246.613
unigene138455	E3 ubiquitin-protein ligase At4g11680; RING finger protein At4g11680; RING-type E3 ubiquitin transferase At4g11680	56	380.605	341.558	331.113	225.973	182.529	170.768	371.989	313.925	197.426	179.114	0	0	148.389	164.211	0	0	0	198.589	140.733	118.283	361.477	243.014	361.8	163.622	223.715	150.264	402.462	455.459	321.967	243.274	134.314	166.199	0	0	0	234.139	155.707	268.392	0	0	0	163.415	204.332	154.08
isotig31476	ribonuclease H	57	257	251.17	320.878	202.41	197.058	212.812	333.002	366.024	200.139	147.022	0	0	168.029	254	0	0	0	246	157	212.183	375.545	338.006	272.001	237	256.267	149.349	362.516	317	419.971	99	272.002	281.303	0	0	0	221.343	161.154	283.402	0	0	0	143.007	205.014	140
unigene209501	Protein SGT1 homolog; Suppressor of G2 allele of SKP1 homolog	58	234.119	251.218	227.609	185.614	191.258	170.318	235.99	208.68	197.622	182.616	0	0	216.576	276.208	0	0	0	174.263	174.913	329.216	283.4	233.22	328.025	205.642	146.707	237.156	288.178	307.525	309.427	184.897	228.597	259.973	0	0	0	287.643	175.223	188.386	0	0	0	191.6	207.335	227.029
unigene208479	17.9 kDa class II heat shock protein	59	259.399	328.027	237.047	221.375	160.609	254.339	206.515	287.293	36.729	96.44	0	0	272.765	273.628	0	0	0	69.766	142.813	160.787	353.293	350.147	247.843	215.442	199.121	175.128	336.208	534.321	474.895	117.697	121.568	217.781	0	0	0	296.337	114.996	371.213	0	0	0	124	128.596	119.891
unigene205759	Phloretin 2'-O-glucosyltransferase; UDP-glucose:phloretin 2'-O-glucosyltransferase; UDP-glycosyltransferase 88F2	60	315.887	373.697	372.834	157.503	108.079	229.569	142.933	278.629	101.776	113.425	0	0	76.793	121.756	0	0	11.431	122.234	176.717	215.871	431.296	408.833	229.538	276.088	254.898	197.073	307.203	332.881	260.39	178.883	170.745	175.767	0	0	0	171.483	187.838	251.154	0	0	0	78.91	164.701	151.439
unigene57366	unknown	61	336.836	290.249	322.005	218.081	259	195	229.111	234.99	198.945	151.734	0	0	306.791	308.637	0	0	0	198.171	158	147.43	296.351	284.43	519.56	158.43	88.184	281.937	230	196.458	147	41	68	24	0	0	0	228.965	151.999	223.199	0	0	0	176	101	118
unigene22988	---NA---	62	256.612	260.606	233.369	238.975	232.982	185.169	194.561	249.853	160.243	202.268	0	0	297.961	166.059	0	0	0	188.658	107.348	204.249	276.005	279.805	238.509	151.16	159.983	253.765	263.446	169.551	85.443	176.793	92.682	41.914	0	0	0	264.913	143.958	224.932	0	10.823	0	212.678	190.397	111.043
unigene208603	---NA---	63	283.504	272.721	237.021	139.193	149.586	131.074	301.318	304.948	160.947	158.341	0	0	100.614	117.955	0	0	0	195.779	131.589	296.303	258.779	271.462	181.222	126.761	125.531	133.63	306.001	254.94	172.373	134.341	108.165	102.599	0	0	0	162.349	55.176	176.114	0	0	0	120.154	123.438	119.911
unigene129248	Polyubiquitin; Contains: Ubiquitin; Flags: Precursor	64	253.697	419.055	228.575	116.809	141.947	98.107	347.103	277.353	128.621	137.3	0	0	84.2	88.66	0	0	0	123.328	76.773	154.528	227.091	198.667	260.325	100.409	72.771	123.168	212.668	270.076	170.438	122.133	77.741	133.777	0	0	0	82.893	71.162	101.025	0	0	0	105.746	131.234	57.059
unigene30545	Transmembrane protein	65	250.99	277.477	212.126	140.95	124.337	148.099	198.812	245.701	88.834	86.307	0	0	138.954	139.226	0	0	0	125.522	154.003	124.492	243.586	256.557	289.256	120.001	91.75	169.278	275.621	287.472	259.723	148.017	59.195	181.289	0	0	0	221	148.829	145.814	0	0	0	134.448	141.001	158.354
unigene141876	40S ribosomal protein S9	66	156.754	202.248	161.352	104.987	118.115	93.361	250.987	300.263	150.311	110.687	0	0	126.823	106.68	0	0	0	89.128	126.808	167.737	256.214	216.522	259.641	88.048	71.315	144.522	263.941	191.578	311.744	124.111	99.657	140.43	0	0	0	217.029	117.346	189.677	0	0	0	91.135	106.101	60.596
unigene146594	S-adenosylmethionine decarboxylase proenzyme; Short=AdoMetDC; Short=SAMDC; Contains: S-adenosylmethionine decarboxylase alpha chain; Contains: S-adenosylmethionine decarboxylase beta chain; Flags: Precursor	67	165.26	278.31	138.125	88.37	152.436	101.994	253.243	182.219	169.911	148.521	0	0	105.78	103.663	0	0	0	137.589	103.217	167.764	161.049	72.152	259.484	89.088	105.239	127.281	265.653	306.812	207.625	135.506	115.586	116.296	0	0	0	115.731	89.276	149.086	0	0	0	105.455	119.832	91.879
isotig23646	succinate dehydrogenase assembly factor 1, mitochondrial	68	173	208	183	122	122	123	220	216	92	135.998	0	0	133	144	0	0	0	149	116	161	229	203	210	116	95	108	219	212	207	164	125	136.007	0	0	0	111	104	128	0	0	0	83	114	113
unigene144092	ATP-dependent Clp protease proteolytic subunit; Endopeptidase Clp	69	203.288	221.075	218.221	121.48	117.805	140.245	187.855	156.794	102.892	114.441	0	0	82.08	129.278	0	0	0	95.81	109.234	123.657	201.686	150.851	198.714	123.12	99.099	110.111	213.813	230.542	182.488	141.319	92.199	108.797	0	0	0	161.768	94.322	139.93	0	0	0	132.419	110.192	130.192
unigene34193	Histone H1	70	122.609	399.282	84.436	158.433	143.567	110.913	334.125	371.715	71.723	79.141	0	0	118.279	96.587	0	0	0	34.498	67.386	277.605	172.103	244.05	244.981	106.887	45.067	188.411	411.11	165.692	238.806	28.16	0	53.216	0	0	0	140.067	103.564	100.629	0	0	0	36.062	74.663	30.77
unigene77554	unknown	71	407.394	213.291	475.024	157.608	72.76	302.455	172.777	244.777	87.49	84.819	0	0	263.192	230.045	0	0	0	86.796	413.539	107.106	732.651	596.786	361.771	289.132	313.693	126.898	895.179	411.511	473.294	497.428	183.478	324.716	0	0	0	472.498	217.416	465.815	0	0	0	405.741	406.512	732.955
isotig09742	Golgi pH regulator; Protein gpr89	72	430.146	519.284	426.595	293.329	356.168	276.087	543.041	436.317	367.537	293.405	0	12.81	311.419	292.659	0	0	0	380.821	218.965	326.07	529.874	333.546	538.34	257.134	357.865	282.383	596.4	481.179	443.937	362.535	328.221	289.422	0	0	10.775	454.544	276.025	401.715	0	0	0	270.21	320.127	340.148
unigene29515	---NA---	73	444.169	431.397	410.861	298.27	193.737	344.355	435.016	415.649	191.961	210.18	0	0	281.974	324.26	0	0	0	253.367	395.754	312.042	514.838	490.804	479.19	275.133	253.149	325.597	600.107	548.056	566.65	412.439	251.991	406.892	0	0	0	428.701	297.587	477.22	0	0	0	269.917	327.874	432.712
unigene35428	---NA---	74	417.829	511.011	362.158	279.939	210.326	293.087	475.244	456.877	190.037	206.46	0	0	230.815	298.044	0	0	0	223.386	270.828	321.123	553.064	498.447	487.447	275.074	259.487	297.206	620.401	558.847	682.336	351.228	215.679	419.365	0	0	0	403.6	246.725	511.422	0	0	0	241.107	317.235	388.57
isotig64659	Polyadenylate-binding protein, cytoplasmic and nuclear; Short=PABP; Short=Poly(A)-binding protein; Polyadenylate tail-binding protein	75	446.627	418.811	381.688	254.589	258.904	269.158	373.252	319.713	288.049	240.569	0	0	213.985	248.367	0	0	0	253.414	244.448	206.713	489.681	252.784	451.026	250.676	260.433	235.395	556.879	512.855	459.36	279.321	300.375	244.074	0	0	0	427.386	264.713	341.747	0	0	0	265.282	281.435	353.532
unigene48526	TRAUCO	76	416.211	417.016	334.514	230.738	246.172	209.538	447.444	350.747	161	176.812	0	0	236.634	217.583	0	0	0	237.432	201.054	254.59	468.156	318.781	500.94	216.323	200.035	183.753	474.552	554.848	463.545	283.192	226.658	290.178	0	0	0	309.119	201.979	322.779	0	0	0	204.643	228.215	247.357
isotig60296	---NA---	77	272.995	353.505	247.198	229.108	194.735	214.129	334.169	394.757	191.703	182.157	0	0	190.529	251.469	0	0	0	245.614	192.633	261.526	360.109	360.201	372.256	275.116	241.229	228.145	504.381	469.748	531.791	333.152	194.119	397.739	0	0	0	249.774	210.716	299.484	0	0	0	204.411	279.152	263.993
PUT-10803	unknown	78	254.983	518.075	199.915	130.425	118.581	105.324	489.36	398.528	162.762	151.567	0	0	67.591	130.924	0	0	0	174.775	84.056	238.359	366.325	293.45	343.268	228.016	252.642	180.593	612.23	658.822	549.07	467.717	238.019	464.835	0	0	0	116.534	130.395	279.243	0	0	0	127.746	269.104	146.885
unigene143822	Ricin B-like lectin EULS3; Euonymus lectin S3; Short=AtEULS3	79	219.273	320.027	193.716	279.633	299.066	216.481	312.118	335.629	256.634	277.275	0	0	180.703	237.658	0	0	0	355.44	161.488	436.487	243.676	227.278	254.483	304.244	223.832	316.841	277.585	377.153	282.625	347.566	350.14	377.539	0	0	0	245.346	194.702	341.499	0	0	0	262.871	346.702	266.977
PUT-1950	---NA---	80	180.951	259.873	169.457	209.219	190.697	109.564	359.088	539.518	221.743	211.635	0	0	69.328	187.014	0	0	0	272.713	134.185	372.975	321.671	232.03	213.685	191.04	182.703	296.916	525.614	342.169	326.722	330.422	255.639	309.62	0	0	0	146.428	185.597	272.05	0	0	0	249.667	258.11	200.24
unigene189484	Pro-cathepsin H; Contains: Cathepsin H mini chain; Contains: Cathepsin H; Contains: Cathepsin H heavy chain; Contains: Cathepsin H light chain; Flags: Precursor	81	172.703	250.335	140.935	124.325	194.06	75.904	265.056	317.401	252.222	252.934	0	0	74.446	174.84	0	0	0	303.442	76.726	311.922	189.061	198.907	200.63	143.408	134.73	286.168	446.909	275.112	254.312	292.277	215.438	196.384	0	0	0	154.943	142.384	213.083	0	0	0	193.972	347.473	245.705
unigene21464	---NA---	82	180.821	267.589	190.216	84.833	173.911	162.258	275.502	317.177	132.034	147.984	0	0	120.996	142.845	0	0	0	152.475	182.008	266.159	434.453	529.388	196.343	245.403	387.086	132.672	393.204	451.21	615.409	256.118	343.07	373.853	0	0	12.03	99.216	84.172	301.012	0	0	0	123.953	389.921	213.223
isotig33578	Secoisolariciresinol dehydrogenase	83	231	168.327	127	66	73	113.857	142.091	134.995	146.076	128.038	0	0	48.962	100	0	0	0	131	137.991	187.082	267.57	207.971	174	211.124	199.614	72.142	308.246	290.999	423.552	311.237	247.047	608.302	0	0	0	95.05	139.995	238.074	0	0	0	124	290.105	279.393
unigene32674	Tetraspanin-19; TOM2A homologous protein 3	84	169.706	373.917	341.557	30.271	33.604	30.687	354.114	471.459	34.237	32.281	0	0	28.418	26.785	0	0	0	31.587	36.869	23.603	329.205	598.429	451.622	57.924	77.699	62.229	835.362	882.128	603.187	94.272	52.605	119.243	0	0	0	51.319	61.554	106.97	0	0	0	46.483	68.447	76.309
isotig16528	---NA---	85	152.319	147.007	102.142	237.803	238.331	175.223	190.243	165.982	270.625	219.586	0	0	304.215	284.489	0	0	0	223.044	229.845	168.904	223.66	101.474	375.734	206.301	215.241	196.688	362.952	233.667	291.224	271.962	224.737	208.686	0	0	0	563.683	421.349	406.491	0	0	0	243.32	271.928	381.176
isotig79916	---NA---	86	119.999	126.309	31	361.086	240.007	144.618	58.378	48	378.232	347.684	0	0	221.039	296.948	0	0	0	417.866	235.272	492.43	30	50	137.999	186.001	107.012	250.431	54	101.155	49.945	472.159	335.185	181.562	0	0	0	197	215.013	390.314	0	0	0	322.007	403.647	263.685
unigene146965	Plant UBX domain-containing protein 4; Short=PUX4; CDC48-interacting UBX-domain protein 4	87	89.169	85.714	35.971	103.232	183.353	131.45	96.891	123.091	208.025	154.618	0	0	139.887	192.947	0	0	0	169.625	185.129	163.513	56.043	46.698	295.682	105.039	90.628	258.673	141.032	299.889	272.994	214.585	356.846	273.306	0	0	0	594.884	215.699	152.28	0	0	0	181.454	147.521	181.348
isotig55490	cytochrome P450 CYP736A12	88	291.557	165	161.074	238.325	112.023	167	235.88	295.083	77	88.932	0	0	146.328	183	0	0	0	119.35	188.054	160.655	71	63.005	276.997	91.989	40	334.126	213	302.191	117.075	192.817	111.065	81	0	0	0	305.076	255.444	168.006	0	0	0	255.74	188.225	262.001
isotig85648	---NA---	89	134.949	227.421	105.316	85.44	98.902	133.299	196.825	270.307	136.545	182.959	0	0	145.462	213.798	0	0	12.624	146.707	120.472	266.621	202.142	194.315	222.079	145.554	120.056	248.678	239.904	174.605	220.413	202.662	110.557	153.663	0	0	0	230.132	122.792	257.287	0	0	0	184.443	210.452	197.24
unigene36686	Glycogen synthase kinase-3	90	150.513	164.273	135.927	65.11	121.213	108.423	218.618	235.554	145.025	127.122	0	0	87.613	151.011	0	0	0	155.389	151.465	206.434	245.203	190.076	211.421	110.14	123.797	194.354	328.251	229.721	276.367	169.07	128.445	234.293	0	0	0	218.37	99.848	197.597	0	0	11.61	164.008	177.822	224.4
unigene209530	Disease resistance protein TAO1; Protein TARGET OF AVRB OPERATION 1	91	147.345	143.394	196.38	113.79	135.895	124.55	112.003	94.831	96.439	117.528	0	0	128.328	105.008	0	0	0	130.883	120.215	136.642	198.323	202.834	198.765	80.992	93.655	228.543	226.071	239.348	185.613	221.462	240.352	153.447	0	0	0	172.45	176.657	216.416	0	0	0	199.935	262.075	363.225
unigene32433	---NA---	92	152.537	137.969	126.395	149.275	189.909	234.874	142.963	155.036	208.04	179.301	0	0	211.249	186.283	0	0	0	218.429	200.997	207.155	187.899	131.799	127.767	261.385	207.91	168.876	180.265	202.828	187.698	342.144	122.249	260.771	0	0	0	264.974	181.803	266.929	0	0	0	140.93	206.581	282.282
isotig37976	---NA---	93	104.223	124.172	87.69	160.831	171.178	188.43	130.837	138.067	223.71	191.917	0	0	191.868	193.723	0	0	0	198.754	159.679	247.919	133.144	100.397	167.963	142.548	190.289	218.269	195.596	156.853	170.488	289.391	225.627	260.746	0	0	0	261.059	177.881	330.642	0	0	0	152.967	246.771	261.552
isotig84579	unknown	94	87.89	94.948	97.95	245.785	191.502	262.227	119.267	160.621	119.417	123.637	0	0	166.822	180.626	0	0	0	163.119	200.092	210.987	81.248	80.833	78.219	213.182	148.856	214.779	116.689	210.596	122.851	300.391	239.775	281.934	0	0	0	233.4	240.573	241.202	0	0	0	182.219	207.611	217.955
unigene144373	Chlorophyll a-b binding protein, chloroplastic; LHCII type I CAB; Short=LHCP; Flags: Precursor	95	158.599	128.02	163.139	215.579	157.737	303.23	101.705	99.365	140.738	154.347	0	0	224.332	260.153	0	0	0	135.272	191.405	228.345	93.23	92.123	113.395	150.569	82.193	160.371	143.629	94.86	48.197	253.138	104.375	69.08	0	0	0	250.879	186.193	108.306	0	0	0	237.592	247.405	174.579
unigene32181	Glutaredoxin-2, mitochondrial; Flags: Precursor	96	149.284	173.868	174.719	181.099	151.293	154.162	141.324	91.121	125.351	131.672	0	0	185.318	198.626	0	0	0	160.878	129.541	93.048	180.946	92.024	177.308	224.663	177.952	146.811	141.663	219.95	142.129	174.787	96.994	108.912	0	0	0	192.688	87.084	146.31	0	0	0	133.347	190.411	166.274
unigene40350	Proteasome-activating nucleotidase; Short=PAN; Proteasomal ATPase; Proteasome regulatory ATPase; Proteasome regulatory particle	97	151.268	154.529	138.624	150.602	200.355	83.121	150.58	87.793	186.956	148.695	0	0	133.305	141.878	0	0	0	184.635	111.627	95.546	158.828	81.647	168.477	125.778	163.875	143.083	141.378	133.956	128.917	165.843	176.747	118.372	0	0	0	204.499	146.144	203.038	0	0	0	168.602	163.213	161.756
unigene14021	---NA---	98	102	150.975	104.052	173	193	180.008	149.511	169	184.103	180.943	0	0	109.325	102.009	0	0	0	192.323	221.057	148	97.001	105	106	120.066	166.17	125.325	145	186.002	74	224.702	155.09	139	0	0	0	182.27	110.237	149.487	0	0	0	96.071	166	173
unigene42824	ABC transporter G family member 25; Short=ABC transporter ABCG.25; Short=AtABCG25; White-brown complex homolog protein 26; Short=AtWBC26	99	116.665	83.132	59.925	114.776	139.253	146.135	86.295	107.61	121.905	134.314	0	0	180.209	201.021	0	0	0	149.609	147.003	125.032	67.23	68	159.892	141.704	135.682	221.146	165.056	129.553	172.551	143.044	156.705	145.982	0	0	0	302.085	237.657	267.701	0	0	0	170.197	175.79	235.853
unigene96892	ATP-binding cassette sub-family G member 8; Sterolin-2	100	63	70.868	37	70.71	116.874	79.865	77.358	108.017	143.402	137.053	0	0	133.101	151.914	0	0	0	118.58	141.482	152.566	63.703	101	159.021	97.007	106.534	246.162	174.788	83.57	164.984	131.205	111	153.004	0	0	0	280.131	168.219	257.233	0	0	0	190.649	149.847	232.004
unigene146386	---NA---	101	80.29	92.491	34.132	85.773	105.014	130.913	67.154	75.562	112.424	118.451	0	0	140.47	162.277	0	0	0	80.756	149.95	78.413	89.55	31.465	91.943	135.681	145.032	112.17	127.329	73.546	117.938	71.018	70.55	110.176	0	0	0	266.807	139.966	205.649	0	0	0	116.203	120.066	178.519
unigene12609	Cytochrome P450 76C2; Protein YELLOW-LEAF-SPECIFIC GENE 6	102	103	48.035	18	182.072	187.086	81	32	18	17	43	0	0	249.001	153.114	0	18	0	89.999	114	284.001	44	56	53	167.824	87	341.496	125.952	170.185	114.07	286.212	148.713	654.362	20	0	101.001	353.175	243.017	24	22	39.01	0	101	332.339	89.902
isotig09958	Caffeic acid 3-O-methyltransferase; Short=CAOMT; Short=COMT; S-adenosysl-L-methionine:caffeic acid 3-O-methyltransferase	103	103	89	130	188	92	382.679	42	62	62	67.007	0	0	109.244	235.864	0	0	0	39.204	1240.59	96.038	103	71	56	152.702	234.048	44	114.775	81.684	84.023	231.023	77.004	183	0	0	0	257.035	312.004	155.889	0	0	0	170.965	214.044	199.007
unigene104680	---NA---	104	290.769	424.026	123.744	116.687	267.993	140.749	138.172	149.623	116.239	94.726	0	0	30.002	42.068	0	0	0	126.395	48	88.096	112.399	67.735	252.413	85	101.179	126.009	155.966	241.237	143.097	125.021	153.012	55	0	0	0	129.601	111.891	29	0	0	0	49.934	213.882	11.003
unigene95058	Disease resistance protein TAO1; Protein TARGET OF AVRB OPERATION 1	105	220.236	181.71	191.256	102.431	86.992	93	230.258	123.283	111.949	89.964	0	0	143.502	118.447	0	0	0	78.389	100.725	50.51	162.295	117.737	276.802	75.986	59.818	76.997	295.811	209.113	180.873	71.658	80.003	25	0	0	0	146.444	93.6	112.736	0	0	0	132.553	132.04	125.711
isotig79305	unknown	106	170	167	157	106	129.934	113.004	159	84.293	145	94.076	0	0	175	133	0	0	0	129	139	34	132	36	282	81	116	45	190	124	93	42	73	22	0	0	0	188	120.865	98	0	0	0	121	124	123
isotig83032	Magnesium-chelatase subunit ChlI; Mg-protoporphyrin IX chelatase	107	148.294	132.917	164.07	112.957	86.383	141.641	107.341	169.764	76.262	98.908	0	0	142.187	147.172	0	0	0	76.402	111.232	141.864	181.191	176.525	141.584	89.701	71.55	118.903	185.375	196.769	116.326	146.919	91.969	141.375	0	0	0	145.647	109.703	142.928	0	0	16.341	136.295	148.769	153.948
isotig110716	---NA---	108	125	126.999	121	95	86.941	93	150.326	156	98	97	0	0	96	100	0	0	0	120	117	99.189	166	163	146.032	126	130.114	116.024	201.894	203.414	202	138.196	95	146	0	0	0	134.094	79	134.579	0	0	0	98	136.021	138
unigene132848	---NA---	109	153.288	131.84	133.331	115.694	122.995	84.917	140.511	133.192	121.402	91.72	0	0	97	100.427	0	0	0	127.078	97.49	92.887	134.315	94.916	206.932	88.584	70.951	101	212.782	196.919	190.502	113.468	98	77.292	0	0	0	167.739	108.998	142.13	0	0	0	116.007	108.853	125.873
unigene140551	Ras GTPase-activating protein-binding protein 2; Short=G3BP-2; GAP SH3 domain-binding protein 2	110	134.666	161.011	114.399	140.926	185.199	132.091	145.531	93.826	168.318	132.667	10.467	0	73.431	139.106	0	0	0	160.335	108.815	112.82	147.655	63.635	135.494	136.828	140.358	100.576	147.632	147.702	108.731	149.643	163.926	120.622	0	0	10.198	159.77	122.556	126.501	0	0	0	84.512	117.203	116.467
isotig39738	NADH dehydrogenase [ubiquinone] iron-sulfur protein 4, mitochondrial; Complex I-18 kDa; Short=CI-18 kDa; NADH-ubiquinone oxidoreductase 18 kDa subunit; Flags: Precursor	111	107.3	120.326	81.049	142.825	155.684	120.133	108.885	83.661	127.306	109.084	0	0	124.874	168.939	0	0	0	138.292	127.063	92.018	115.997	73.229	125.476	97.362	112.713	100.31	126.393	156.888	70.261	112.772	109.258	103.439	0	0	0	122.498	114.734	163.03	0	0	0	125.782	103.215	116.987
isotig52174	SWI/SNF-related matrix-associated actin-dependent regulator	112	90	108.238	99.334	99.509	163.978	119.268	100.785	101.112	148.513	107.17	11.524	0	126.938	117.105	0	0	0	149.662	120.146	164.794	114.259	83.452	86.528	121.877	140.797	130.983	121.508	114.003	139.316	173.362	118.127	200.48	0	0	0	133.614	123.851	188.861	0	0	0	121.058	149.464	166.651
isotig33314	Putative adenylate cyclase regulatory protein; Leucine repeat protein; VSG expression site-associated protein F14.9	113	85.11	69	86.959	88.998	107.217	150.984	92.996	83.239	129.045	125.116	13	0	152.811	140.924	0	0	0	107.792	115.189	165.879	119.46	102.008	147.964	100.402	100.919	156.482	127.914	104.988	117.722	110.911	140.567	114.466	11	0	0	211.702	152.287	150.8	0	0	0	150.807	144.495	150.348
unigene137828	hemiasterlin resistant protein 1	114	94.064	101.556	74.624	148.105	135.862	104.43	109.464	107.899	125.353	143.568	0	0	115.41	106.574	0	0	0	99.913	62.99	176.096	79.194	85.943	100.926	123.651	89.296	149.94	88.31	118.806	81.601	170.49	124.601	102.843	0	0	0	117.522	98.98	141.394	0	0	0	113.338	119.578	71.421
unigene19608	Photosystem I assembly factor PSA3, chloroplastic; Protein PHOTOSYSTEM I ASSEMBLY 3; Flags: Precursor	115	55.682	60.536	58.214	111.224	94.197	118.862	70.435	69.465	104.291	79.363	0	0	124.995	142.641	0	10.061	0	113.265	146.563	102.482	94.065	74.198	82.491	115.079	110.212	81.64	131.41	99.063	105.778	170.622	92.648	131.962	0	0	0	165.418	80.368	101.316	0	0	0	148.125	107.622	161.76
unigene33289	---NA---	116	83.521	95.925	65.573	118.131	69.551	98.248	60.988	92.464	67.197	76.653	0	0	100.007	154.033	0	0	0	87.471	104.682	123.808	73.984	53.799	89.989	80.72	85.495	136.259	136.428	111.552	102.642	194.512	99.101	103.488	0	0	0	145.822	104.784	132.96	0	0	0	104.341	113.871	160.02
isotig53252	unknown	117	78	72	72	109	79.111	97.867	86	84	113	81.486	0	0	92.013	75	0	0	0	97.099	86	128.081	96	75	67	75	88	95.018	97	74	76.052	204.431	117.993	111.02	0	0	0	131	116	140.944	0	0	0	97	104	117.122
PUT-13617	Mannosylglycoprotein endo-beta-mannosidase; Short=Endo-beta-mannosidase; Contains: Mannosylglycoprotein endo-beta-mannosidase 31 kDa subunit; Contains: Mannosylglycoprotein endo-beta-mannosidase 28 kDa subunit; Contains: Mannosylglycoprotein endo-beta-mannosidase 42 kDa subunit	118	121.58	173.542	117.931	73.29	136.014	59.905	178.896	154.728	125.6	86.708	0	0	74.999	89.061	0	0	0	121.504	62.193	182.416	116.658	220.839	197.885	63.527	65.449	136.253	184.025	168.588	160.436	96.32	125.421	113.316	0	0	0	131.786	56.841	119.555	0	0	0	88.4	95.555	91.719
unigene73667	unknown	119	153.361	188.52	171.118	75.215	98.184	48.819	177.859	123.988	88.497	86.805	0	0	72.018	60.098	0	0	0	83.45	58.172	89.068	160.651	208.464	167.17	60.662	61.65	99.168	178.668	213.323	125.688	102.22	102.122	78.957	0	0	0	54.361	64.794	73.333	0	0	0	95.489	94.496	108.444
unigene33395	transmembrane protein	120	143.598	134.324	106.215	90.95	81.174	97.745	126.433	150.784	91.94	74.774	0	0	78.822	95.591	0	0	0	83.934	107.957	116.414	160.573	132.671	171.629	89.393	69.404	113.338	155.063	145.564	135.666	101.166	82.282	111.453	0	0	0	98.661	85.09	115.117	12.761	0	0	86.072	110.119	131.209
isotig103007	sperm-associated antigen 1 isoform X2	121	141	178.553	126.462	55.001	84.191	63	185.601	189.036	99.015	89.526	0	0	77.96	96.47	0	0	0	100.702	69.341	130.459	149.099	154.746	129.374	64.306	70.99	102.815	157.75	126.977	155.532	84.396	76.911	82.963	0	0	0	84.755	66.324	99.711	0	0	0	86.416	69.263	73.156
unigene34921	MLO protein homolog 1; OsMLO1	122	144.23	147.249	81.369	82.83	69.51	57.521	153.465	215.19	95.987	67.336	0	0	39.363	44.915	0	0	0	67.181	24.376	76.967	126.518	152.663	210.203	50.868	61.725	110.544	193.375	149.995	145.666	134.463	119.498	82.14	0	0	0	60.903	50.437	116.178	0	0	0	82.1	72.535	57.564
unigene34948	F-box protein At4g18380	123	93.403	91.007	141.063	94.475	96.41	131.189	114.854	188.325	118.701	68.734	0	0	85.556	81.718	0	0	0	116.058	69.128	128.341	158.531	177.913	106.514	79.662	90.681	159.595	157.43	44.757	75.056	84.313	63.226	60.234	0	0	0	145.198	98.481	98.169	0	0	0	110.818	58.497	106.324
isotig35180	benzyl alcohol O-benzoyltransferase-like	124	128.894	125.473	123.308	154.133	105.954	138.985	176.78	219.199	58.995	54.448	0	0	133.055	132.571	0	0	0	70.887	75.598	68.275	139.268	108.832	99.41	101.229	56.528	72.843	126.115	144.314	102.969	40.596	26.692	49.396	0	0	0	83.244	125.482	93.955	0	0	0	68.021	49.684	41.099
unigene161296	Putative adenylate cyclase regulatory protein; Leucine repeat protein; VSG expression site-associated protein F14.9	125	92.656	156.183	290.29	62.284	71.173	125.466	72.443	55.568	75.637	55.139	0	0	91.205	83.233	0	0	0	82.974	81.846	129.708	305.577	305.721	76.305	108.928	106.696	57.989	117.272	113.296	64.109	116.039	52.335	70.652	0	0	0	61.509	46.685	72.717	0	0	0	37.931	77.99	38
unigene100110	---NA---	126	90.602	72.744	57.62	156.299	165.457	115.45	88.621	74.271	148.199	157.991	0	0	148.084	129.872	0	0	0	189.144	123.093	136.839	92.536	68.45	144.005	112.799	133.207	142.339	83.138	74.164	101.668	80.467	72.373	93.009	0	0	0	159.345	80.965	186.809	0	0	0	102.506	101.921	70.938
PUT-13432	---NA---	127	95.994	58.002	36.001	115.009	131.755	127.021	57.004	55.001	166.005	118.036	0	0	161.605	149.013	0	0	0	159.625	112	224.992	71.719	67.007	79.075	132.941	128.594	177.159	70	56.498	81.002	88.018	84.627	117.001	0	0	0	135.181	77.003	211.01	0	0	0	69.966	86	76
isotig109300	---NA---	128	70.995	81.002	67.396	89	105	84	91	76	95	94.367	0	0	187	128.113	0	0	0	128	84.957	129.524	75	75.001	140.001	63	79	152.115	66.073	67.992	70.109	63.132	71	46	0	0	0	197.012	108.999	149	0	0	0	188	135.253	104
isotig98164	---NA---	129	64.841	70.01	45	100	109.306	119.381	50	75.268	85	101.138	0	0	100.145	129	0	0	0	106.498	120	159.457	41	75.268	72	87	117.45	158.151	59	49.734	56	47.016	72	94.958	0	0	0	142.875	74.155	98.999	0	0	0	78.581	101.657	108
isotig35200	---NA---	130	82.168	64	57.683	46.075	125.249	106.513	93.21	80.755	136.034	136.269	0	0	24.314	17	0	0	0	185.295	149.289	217.731	74.341	62.092	110.786	21.83	69.681	154.933	113.782	113.783	97.898	163.839	112.256	208.117	0	0	0	131.079	137.125	43	0	0	0	146.393	176.153	161.586
unigene4011	---NA---	131	32.745	41.777	29.639	98.297	185.688	44.199	83.842	76.691	228.739	178.99	0	0	66.515	64.418	0	0	0	217.781	43.397	202.389	28.803	30.118	41.762	63.878	62.639	120.127	67.833	68.307	36.183	135.407	146.546	106.953	0	0	0	71.331	96.219	92.096	0	0	0	58.814	75.431	88.85
unigene146820	---NA---	132	41.354	53.779	44.003	19.727	27.355	44.66	77.028	94.447	57.88	48.449	0	0	65.941	69.918	0	0	0	67.063	59.054	111.653	128.664	139.868	87.493	90.981	159.686	77.581	269.145	172.688	373.324	90.105	73.363	374.101	0	0	0	116.093	28.65	323.368	0	0	0	56.049	119.616	231.044
unigene26597	---NA---	133	45.138	41.667	27.387	47.352	24.943	33.701	90.157	81.041	48.664	50.883	0	0	28.785	46.125	0	0	0	64.553	36.525	88.128	51.391	88.688	35.016	103.643	169.762	69.179	128.927	121.584	179.969	165.764	97.992	326.838	0	0	0	35.589	40.965	234.52	0	0	0	79.401	129.315	88.798
unigene21116	cytochrome-c oxidase	134	148.267	187.185	143.878	96.67	100.086	69.787	163.821	120.954	94.46	103.834	0	0	67.488	57.61	0	0	0	74.904	60.971	99.829	134.659	90.369	160.08	65.203	43.581	88.087	155.919	168.108	112.103	64.859	73.93	73.41	0	0	0	66.593	33.176	89.914	0	0	0	56.322	81.262	59.317
unigene36261	Poly(rC)-binding protein 2; Alpha-CP2; CTBP; Short=CBP; Putative heterogeneous nuclear ribonucleoprotein X; Short=hnRNP X	135	127.091	137.166	135.25	97.938	95.041	64.993	161.077	101.987	103.209	89.713	0	0	79.956	84.21	0	0	0	115.598	71.121	62.829	144.911	106.311	155.83	86.247	73.64	65.743	143.734	135.045	111.105	111.028	71.436	58.027	0	10.186	0	104.696	92.772	99.408	0	0	0	74.641	100.025	101.932
unigene6243	N-methyl-L-tryptophan oxidase; Short=MTOX	136	110	119	98	92.11	74.18	67	129.268	109	81	77.254	0	0	87.952	55.995	0	0	0	73.065	79	75.007	91	66	146.084	68	63	69	121	139.833	78.001	111	48.028	75	0	0	0	120	73	89	0	0	0	86	91	67
unigene11008	---NA---	137	136.003	156.917	116.653	60.661	35.765	93.049	88	115.861	53.591	43	0	0	54.895	51.883	0	0	0	44.049	76.603	58	163.599	126.894	133.952	46.971	84.389	60.734	155.903	107.116	144.807	116.953	67.025	165.884	0	0	0	87	76.037	60.081	0	0	0	79.868	110.764	100.96
unigene202152	---NA---	138	130.156	112.003	63.363	54.249	64.171	70.436	113.999	137.327	72.34	65.815	0	0	62.045	67.973	0	0	0	52.863	65.362	111.6	85.22	74.71	175.126	62.926	35.822	133.468	118.531	179.032	161.848	87.765	93.003	121.642	0	0	0	86.165	90.248	109.628	0	0	0	89.073	78.484	105.894
unigene147644	Polyubiquitin; Contains: Ubiquitin; Flags: Precursor	139	88.274	128.981	86.98	27.172	68.549	42.795	98.914	81.162	69.985	62.516	0	0	38.898	48.298	0	0	0	69.32	17.291	140.026	138.704	159.206	156.329	36.327	50.214	84.88	120.842	207.811	119.836	99.712	67.921	103.368	0	0	0	61.527	43.062	65.434	0	0	0	80.943	54.068	60.378
unigene37540	---NA---	140	67.806	95.289	62.258	34.19	58.137	24.067	113.36	187.483	67.925	67.51	0	0	56.481	44.335	0	0	0	49.601	39.512	113.412	141.002	114.091	138.051	37.796	33.463	102.333	170.205	52.339	183.686	45.033	34.054	104.198	0	0	0	137.012	70.198	145.372	0	0	0	48.072	62.049	64.095
unigene207728	---NA---	141	217.977	118.485	83.981	62.656	67.004	40.788	114.731	121.152	86.809	75.207	0	0	64.313	56.36	0	0	0	56.789	41.618	78.404	85.392	88.028	118.951	56.543	50.099	90.868	118.385	90.905	125.384	76.674	42.948	85.578	0	0	0	75.618	66.848	116.523	0	0	0	55.099	46.007	35.955
unigene65496	Peroxisomal membrane protein 13; ABSTINENCE BY MUTUAL CONSENT; Peroxin-13; Short=AtPEX13; Peroxisome biogenesis protein 13; Pex13p; Protein ABERRANT PEROXISOME MORPHOLOGY 2; Protein AMC	142	87.909	122.062	125.389	54.922	72.467	87.337	140.001	133.477	79.277	73.742	0	0	63.595	85.559	0	0	0	69.223	58.49	109.093	111.247	114.424	114.228	71.15	67.393	54.861	123.439	141.567	95.389	69.449	70.572	61.16	0	0	0	68.419	56.652	70.235	0	0	0	65.198	51.455	54.985
isotig86420	hypothetical protein 2_10052_01, partial	143	106.193	104.606	67.185	49.285	48.178	37.138	121.136	121.171	63.477	64.206	0	0	39.396	53.218	0	0	0	69.982	13.036	79.339	75.661	80.652	104.988	48	32.515	87.131	91.952	131.482	92.425	77.257	79.11	44.094	0	0	0	49.312	41.208	58.635	0	0	0	67.194	44.271	55.97
isotig46864	---NA---	144	90.757	67.069	71.241	39.257	49.763	62.009	77.92	100.397	64.71	60.043	0	0	62.032	74.959	0	0	0	65.722	67.803	74.043	126.342	84.044	106.893	55.806	71.734	60.662	100.738	82.406	122.804	60.647	54.719	74.335	0	0	15.091	85.869	46.344	107.202	11.314	0	10.066	68.101	49.958	106.281
unigene2402	Mediator of RNA polymerase II transcription subunit 21; Mediator complex subunit 21; RNAPII complex component SRB7	145	87.55	81.064	89.202	56.23	84.185	43.194	87.524	84.602	55.282	47.353	0	0	53.142	53.531	0	0	0	55.44	31.472	81.232	103.045	65.983	95.697	46.692	57.768	83.469	108.872	85.463	90.437	81.885	65.714	82.432	0	0	0	77.613	32.244	78.766	0	0	0	54.218	60.456	73.081
unigene14228	---NA---	146	179.148	130.461	119.565	21.02	13.001	110.44	126.478	176.007	32.574	22	0	0	28.762	28.317	0	0	0	33.02	93.026	53.038	148.41	86.009	189.396	22.023	28.147	39.017	231.856	178.575	128.803	49.985	18	58.644	0	0	0	58.001	47.006	38.012	0	0	0	98.999	26.017	134.675
unigene109683	---NA---	147	113.101	95.912	87.519	48.995	35.969	49.735	167.265	187.09	47.816	41.277	0	0	70.885	64.393	0	0	0	45.225	24.163	56.85	93.01	172.311	196.787	30.976	23	76.879	144.997	132.402	144.641	18.989	37.993	12.178	0	0	0	92.322	31.67	50.996	0	0	0	81.487	58.298	36.99
isotig115500	---NA---	148	131.414	92.192	102.825	12.571	26.57	38.994	87.186	107.454	21.269	25.219	0	0	27.214	42.224	0	0	0	32.819	10.571	0	156.113	156.268	126.082	46.695	42.827	28.303	182.269	151.514	138.628	61.041	29.981	22.799	0	0	0	58.648	44.695	65.219	0	0	0	26.823	54.506	32.718
unigene4731	unknown	149	89.712	108.857	82.742	134.319	137.934	164.757	72.512	91.296	65.331	74.989	0	0	93.977	82.689	0	0	0	79.747	112.167	103.703	107.211	70.025	99.358	116.849	114.855	64.25	105.126	113.936	107.773	131.976	87.209	104.852	0	0	0	125.702	85.568	103.836	0	0	0	85.039	99.929	119.353
isotig62153	---NA---	150	111.523	63.527	72.775	86.093	75.011	123.873	76.563	63.929	95.579	55.881	0	0	114.81	90.835	0	0	0	92.62	128.633	116.119	72.744	62.924	93.142	61.155	82.322	68.471	136.77	95.549	119.233	51.182	65.583	51.619	0	0	0	115.475	82.332	110.35	0	0	0	86.279	103.764	125.004
unigene33052	unknown	151	98.392	78.762	81.653	69.159	67.539	74.244	112.492	62.981	100.896	78.125	0	0	52.497	63.933	0	0	0	99.532	117.462	44.77	88.871	31.624	151.029	88.156	109.623	45.176	157.576	173.757	130.594	103.59	91.953	97.262	0	0	0	106.12	91.031	133.289	0	0	0	83.505	108.034	110.596
unigene33486	V-type proton ATPase subunit G 2; Short=V-ATPase subunit G 2; Vacuolar proton pump subunit G 2	152	86.518	80.048	46.336	93.661	95.966	87.026	69.494	52.907	82.895	100.281	0	0	65.336	95.756	0	0	0	106.563	71.43	91.086	84.629	62.895	79.912	56.386	92.091	97.263	81.344	72.987	83.538	114.914	91.48	103.014	0	0	0	92.196	86.724	99.38	0	0	0	79.215	90.625	77.865
unigene3984	Cyclin-L1	153	91.237	86.75	58.332	58.314	53.778	73.736	63.407	64.403	68.421	65.034	0	0	76.673	58.669	0	0	0	62.061	88.992	94.986	85.995	59.109	51.824	51.842	66.678	92.126	87.463	55.037	80.574	76.829	82.752	59.913	0	0	0	104.569	91.421	91.732	0	0	0	67.464	86.078	70.231
isotig40444	Beta-galactosidase 4; Short=Lactase 4; Flags: Precursor	154	38	53	38	65	88	93.107	46.013	56.985	77	66.994	0	0	102	85.014	0	0	0	73.915	100.001	63	79.071	58	104.013	80	82	89.99	83.778	72.242	91.627	74.998	81.743	94	0	0	0	83	97	114.024	0	0	0	58	90.91	140.259
unigene22493	---NA---	155	62.898	50	40.074	72	36	84	41.013	58.817	38	49	0	0	72	84.209	0	0	0	69	102.165	64	108	55	94	66	71.001	55.056	84.002	66.008	79	119	54.061	110.001	0	0	0	103.091	63	135.025	0	0	0	53	80.998	122.002
unigene7702	Protein NRT1/ PTR FAMILY 7.3; Short=AtNPF7.3; Nitrate transporter 1.5	156	132.536	110.652	155.957	103.428	71.004	72.921	99.197	100.414	70.843	65.83	0	0	84.49	92.854	0	0	0	55.839	121.13	19.428	57.747	25.735	107.003	46.072	29.192	42.056	157.818	137.862	57.76	95.92	52.885	27.047	0	0	0	104.96	134.794	33.112	0	0	0	109.916	95.463	51.116
unigene82687	---NA---	157	111	94	148.024	80	107.979	54.174	100.009	37	70	51.003	0	0	92	130.027	0	0	0	72.07	60.999	19	96	24	191.986	50	35.007	44	109.045	100.513	47.003	11	18	0	0	0	0	120	53	69	0	0	0	58.255	36	37
unigene120590	---NA---	158	127	185	56	43	132.807	88.997	55	64	35.057	28.989	0	0	20	27	0	0	0	54	21	22.32	55	25	127	40	50.853	63	71.24	126.999	58	46	48.312	26.11	0	0	0	57	55	16	0	0	0	24	67	0
unigene12302	unknown	159	110.493	86.416	62.246	93.659	125.205	73.167	62.909	92.801	94.184	141.253	0	0	103.359	64.348	0	0	0	133.853	61.218	172.653	58.547	98.798	49.704	54.418	64.537	75.827	117.47	35.821	14.478	131.953	70.515	42.384	0	0	0	89.307	34.969	74.599	0	0	0	106.606	88.792	48.891
unigene206581	putative arabinogalactan protein	160	99.09	54.126	99.015	110.199	37.842	131.364	77.805	95.233	61.266	81.164	0	0	57.681	59.95	0	0	0	113.45	52.996	89.928	69.855	81.955	61.178	75.691	88.935	51.428	188.051	115.824	35.136	132.12	78.801	18.101	0	0	0	69.093	40.309	92.78	0	0	0	45.452	46.819	26.206
isotig80431	Ricin B-like lectin EULS3; Euonymus lectin S3; Short=AtEULS3	161	71	61.986	123	60.829	63	105.735	72.031	92	54.03	48.008	0	0	61.169	57	0	0	0	50	82	35	94.002	53.033	55	55	57.001	62.044	109.666	92	81	75.013	39	54.002	0	0	0	126	107.068	69	0	0	0	40	66.044	65
unigene141318	Histone H1	162	125.04	133.683	80.949	79.105	51.319	54.611	70.764	96.454	62.538	75.066	0	0	68.249	57.928	0	0	0	71.395	80.848	99.007	77.654	36.373	87.588	45.712	31.287	58.565	86.679	100.691	47.695	87.27	43.097	43.927	0	0	0	64.65	44.232	44.422	0	0	0	89.295	87.061	59.341
isotig48869	---NA---	163	79.199	70.521	70.56	57.797	40.852	57.319	66.225	46.847	64.792	38.478	0	0	42.165	53.266	0	0	0	47.773	62.184	15.245	99.972	34.69	104.584	52.888	59.814	31.601	122.154	111.43	76.692	63.764	42.91	37.456	0	0	0	75.831	65.097	83.466	0	0	0	47.001	73.395	80.753
isotig35714	putative nucleotidyltransferase, ribonuclease H	164	74.218	83	49.009	38.967	71.109	42	86.44	69.81	75.769	52.729	0	0	37	22.039	0	0	0	56.007	42.028	61.125	75.026	62	101.009	36	53.08	50.042	101.083	80	64.557	57	24	52.639	0	0	0	71	34.999	28.997	0	0	0	36	30.215	42
unigene13027	truncated FRIGIDA-like protein 1	165	74.598	104.046	118.197	43.636	40.161	51.45	69.258	54.694	40.546	50.753	0	0	33.576	57.436	0	0	0	46.68	40.214	37.454	76.112	38.06	98.262	36.131	38.112	33.054	100.525	89.938	67.59	38.372	61.52	23.437	0	0	0	57.027	33.434	41.029	0	0	0	36.411	49.9	40.568
isotig96323	Mannose-1-phosphate guanyltransferase; GDP-mannose pyrophosphorylase; GTP-mannose-1-phosphate guanylyltransferase	166	76.471	82.647	94	59.965	45.033	49.024	102.878	60.953	65.167	43.441	0	0	45.999	43.542	0	0	0	46.487	43.707	25.969	87.821	48.506	74.864	49.462	49.874	28.154	81.903	83.246	51.438	71.842	48.624	28.996	0	0	0	48.825	24.529	53.36	0	0	0	23.815	41.431	35.138
isotig58251	---NA---	167	67.005	71	60	40.861	51	45	76.042	91	54.011	26	0	0	62	56	0	0	0	54	44	58.001	78	40.14	110.09	43	37	54	82.126	102	64.075	33	28	23	0	0	0	60.998	53.764	35	0	0	0	23	41.006	43.898
unigene177743	---NA---	168	63.19	81	82	62	49	55	75.946	65.543	37	28	0	0	53	38	0	0	0	60.083	51	25	75.55	53	121	27	36	37	87	80	71.984	24	33	12	0	0	0	46	33	39.538	0	0	0	53	49.19	36
unigene108676	---NA---	169	89	81	65	29	14	0	46.266	85	44.952	48.043	0	0	16	24	0	0	0	71	106.097	71.978	102.366	67	88.997	24	18	19	95	100	106.999	98.047	61.052	101.006	0	0	0	24	13	34	0	0	0	55	99	90.404
isotig123532	---NA---	170	34	59	37.974	20.265	47.13	29.006	48.184	101.023	47.911	44.089	0	0	29.998	23	0	0	0	52.011	59.873	75.272	90.545	91.482	44.522	40.033	63.183	36	131	63.762	121.566	88.023	34.146	114.891	0	0	0	41	22	84	0	0	0	36.555	57.005	80.017
unigene175682	---NA---	171	57.015	44.627	37.646	84.053	98.99	68.294	57.971	43.003	73.604	78.274	0	0	101.843	118.118	0	0	0	72.409	76.383	112.165	20.873	58.66	47.374	75.701	55.633	106.4	48.972	46.386	50.726	30.102	62.995	46.998	0	0	0	102.013	66.838	68.568	0	0	0	71.808	88.8	88.899
isotig99066	---NA---	172	57	29	40	57	103	86	52	47	84	65.367	0	0	87	94	0	0	0	89	111	56	31	36	79	54	51.081	60	38	34	42	36	48	43	0	0	0	113	74.009	65	0	0	0	68	67	72
unigene98675	---NA---	173	26.275	32.566	38.804	41.185	47.16	68.213	45.509	39.899	34.578	46.957	0	0	63.423	68.789	0	0	0	46.044	81.979	85.437	43.866	45.809	49.485	47.955	97.792	96.868	77.493	35.163	95.547	52.18	52.57	90.529	0	0	0	93.906	64.749	92.301	0	0	0	89.559	102.962	110.485
isotig62923	Sugar transporter ERD6-like 6	174	13	30	21	39	59	82	38	38	45	49.042	0	0	77.635	86	0	0	0	64	72	49.058	21	41	38	53	68	85.95	40	28.041	31.304	37	63.585	46	0	0	0	119.273	83	97.709	16	0	0	59	68.08	53.193
unigene43705	---NA---	175	57.607	33.985	33.991	37.597	60	58	55.799	43.938	68.886	35.003	0	0	80	76.803	0	0	0	49.617	63.221	29	39.566	17	75.604	67.58	49	56.926	77.824	54.51	67.269	59.635	45.076	40	0	0	0	158.97	118.151	106.466	0	0	0	55.476	52.72	124.666
unigene166960	Probable xyloglucan galactosyltransferase GT20; Glycosyltransferase 20; Short=AtGT20	176	50	38	37	43.51	47	83.237	25.994	48	57	55.942	0	0	55.757	91	0	0	0	84	81.999	73.041	51	50	76.208	45	46.999	72	72	65	70	36.002	72.73	76	0	0	0	102.299	40	53.076	0	0	0	69.062	59.022	185.662
unigene138098	Phospholipase D alpha 1; Short=PLD alpha 1; Choline phosphatase 1; Phosphatidylcholine-hydrolyzing phospholipase D 1	177	41	43	63	30	37	85	43.008	45	42	34	0	0	49	64.024	0	0	0	59	90.548	48	55	32	98	42	40.076	59	66	66	50	38	55	57.032	0	0	0	93	46	35	0	0	0	48	69	173
unigene205866	putative UDP-rhamnose:rhamnosyltransferase 1	178	66.644	58	54	114	100.013	69	62	65	80	78	0	0	50	51	0	0	0	95	35	134	45	38	33	75	58	91	60	90	35	111	75	80	0	0	0	64	58	64	0	0	0	65	73	45
isotig93869	---NA---	179	57	86	41	82.955	64.982	43.434	76.667	66.007	50	72	0	0	48.098	71	0	0	0	58.483	59.06	96.572	42	53.147	54	62	57	65.991	72	83	70.996	135.866	71.299	78.994	0	0	0	41.973	40	87.978	0	0	0	36	47.114	50.151
unigene45959	Peroxidase 71; Short=Atperox P71; ATP15a; ATPO2; Flags: Precursor	180	70.975	47	47	78.974	57	76	28.039	50.003	77	68	0	0	83	56	0	0	0	86	20	20	67	51	69	44	59	98.057	54	38	36	85	51	12	0	0	0	93.835	55.999	53	0	0	0	25	60.973	20
unigene164849	Cyanidin-3-O-glucoside 2-O-glucuronosyltransferase; Short=BpUGAT; UDP-glucuronic acid:anthocyanin glucuronosyltransferase	181	45	59	62	70	76	57	58	29	62	48	0	0	44	31.45	0	0	0	79	59	65	41	27	35	51	56.998	46	49.991	53	34	86	67	51	0	0	0	42	38	54	0	0	0	38.998	53	23.998
unigene21266	40S ribosomal protein S3	182	38.514	66.501	40.884	53.59	75.09	36.793	58.519	74.165	36.245	54.687	0	0	56.065	37.243	0	0	0	74.896	24.478	45.486	27.39	29.7	61.192	22.857	25.359	46.519	45.115	44.215	22.12	47.211	18.765	29.576	0	0	0	42.153	36.808	43.279	0	0	0	35.642	31.829	0
unigene144211	40S ribosomal protein S3	183	38.149	46.527	30.85	59.842	68.526	31.647	49.944	36.578	46.378	57.353	0	0	46.836	47.555	0	0	0	60.787	24.079	62.789	32.753	36.547	29.135	39.11	36.502	38.513	43.23	34.625	15.158	40.587	30.943	26.085	0	0	0	68.702	37.763	47.546	0	0	0	22.026	29.885	23.03
unigene27902	Leucine-rich repeat receptor-like serine/threonine-protein kinase BAM1; Protein BARELY ANY MERISTEM 1; Flags: Precursor	184	48.881	64.745	104.082	41.669	48.905	41.648	57.67	69.849	60.981	49.177	0	0	40.528	72.213	0	0	0	61.226	62.842	157.86	56.047	44.097	55.769	34.62	26.272	32.547	71.794	39.017	22.504	66.288	49.745	65.06	0	0	0	57.526	15.782	36.384	0	0	0	73.977	66.617	101.559
unigene128230	---NA---	185	20.165	38.685	21.079	12	39.419	26.162	62.087	82.547	93.347	78.219	0	0	42.639	40.377	0	0	0	31.201	28.455	164.447	42.418	51.636	65.271	31.244	28.083	70.958	54.572	28.125	60.909	36.288	24.008	68.905	0	0	0	70.431	45.635	90.003	0	0	0	55.097	39.349	34.19
unigene127607	---NA---	186	49.089	64.35	64.975	21.302	50.381	33.67	74.803	98.314	52.019	41.169	0	0	40.26	43.133	0	0	0	50.934	29.923	107.808	78.645	84.373	94.138	44.624	33.847	79.714	104.221	49.185	81.904	43.553	47.758	64.794	0	0	0	61.124	38.037	86.281	0	0	0	55.023	54.107	56.709
PUT-668	Transketolase; Short=TK	187	48.495	62.709	73.957	31.343	28.095	34.929	86.454	105.882	62.982	55.869	0	0	43.217	39.97	0	0	0	44.603	26.876	113.681	54.791	76.154	64.093	26.729	18.067	81.633	96.534	81.15	52.797	45.312	29.49	29.671	0	0	0	57.534	25.52	43.795	0	0	0	42.255	51.281	23.134
unigene183214	---NA---	188	59.961	57.96	41.993	28.075	27.991	56.988	59.993	66.455	36.461	36	0	0	68.871	81.997	0	0	0	30.434	59.994	69.996	77.296	64.994	78.111	26.807	29.445	81.973	84.6	36.091	78.99	30.096	30.983	52.446	0	0	0	76.985	53.994	62.014	0	0	0	47.811	41.999	45.99
PUT-1189	Protein MANNAN SYNTHESIS-RELATED 1; Short=AtMSR1; O-fucosyltransferase 25; Short=O-FucT-25; O-fucosyltransferase family protein	189	45.316	74.634	48.616	75.103	55.126	80.345	69.949	58.343	59.146	66.624	0	0	50.952	65.363	0	0	0	77.127	29.505	56.797	57.786	31.891	60.47	41.628	61.47	36.94	91.028	80.585	47.429	51.736	53.667	30.493	0	0	0	59.456	40.713	78.482	0	0	0	48.607	54.635	41.858
unigene209380	piRNA biogenesis protein EXD1-like	190	52.987	77.638	73.74	45.528	38.396	57.34	62.808	53.158	53.876	63.909	0	0	36.094	55.561	0	0	0	58.342	45.957	54.685	59.355	43.222	61.3	67.483	38.194	31.613	75.103	88.562	46.697	64.905	46.167	36.619	0	0	0	74.459	64.937	52.531	0	0	0	51.445	44.605	69.348
isotig123076	F1F0-ATPase inhibitor protein	191	50.515	73.208	72.521	71.407	59.78	58.121	34.814	52.02	53.451	46.907	0	0	49.351	42.449	0	0	0	46.496	27.658	69.544	57.858	63.14	76.974	60.062	54.896	53.763	77.686	62.507	54.955	69.663	34.125	61.45	0	0	0	79.171	43.542	57.57	0	0	0	61.299	84.655	42.301
unigene207871	40S ribosomal protein S30	192	65.642	72.179	42.22	39.384	44.472	42.979	63.73	93.336	48.682	60.364	0	0	45.022	40.941	0	0	0	32.678	29.493	66.651	70.57	60.787	78.151	39.568	18.734	72.81	55.265	94.725	58.929	61.723	35.515	53.824	0	0	0	81.91	39.483	69.374	0	0	0	65.305	62.052	28.196
unigene16114	---NA---	193	60.524	54.725	70.309	55.942	43.805	27.392	54.681	76.461	46.866	44.245	0	0	33.917	21.001	0	0	0	48.764	38.459	65.3	56.741	41.272	56.355	39.89	33.839	85.021	77.968	69.58	38.56	67.919	70.752	23.854	0	0	0	47.52	54.449	41.444	0	0	0	33.953	52.775	34.47
unigene208587	CBS domain-containing protein CBSCBSPB2	194	40.802	58.542	53.58	46.868	46.073	27.774	77.23	64.437	58.184	46.436	0	0	25.195	48.289	0	0	0	45.216	26.76	79.458	75.263	42.968	58.894	44.24	37.861	55.256	78.073	61.469	68.306	24.904	55.035	47.184	0	0	0	39.982	33.183	38.01	0	0	0	38.918	49.291	41.371
unigene145557	macrophage migration inhibitory factor homolog isoform X1	195	43.851	122.636	61.183	23.628	61.011	26.562	72.009	56.587	42.058	67.264	0	0	43.484	53.924	0	0	0	28.406	18.322	89.955	65.583	62.533	78.576	30.518	31.21	51.38	57.332	58.626	69.208	37.984	31.236	31.57	0	0	0	57.825	20.2	54.839	0	0	0	48.717	54.571	21.651
PUT-4143	unknown	196	37.093	87.375	52.502	45.805	66.273	31.305	89.938	68.264	47.256	48.589	0	0	28.683	31.627	0	0	0	53.878	16.795	80.525	38.924	35.361	67.369	32.022	25.556	55.495	51.396	70.693	26.289	50.86	40.291	32.138	0	0	0	34.574	19.554	49.507	0	0	0	39.761	31.317	22.766
unigene22975	Protein GLUTAMINE DUMPER 5	197	39.667	57	24.684	83.523	62.999	42	115.018	116.69	59.762	54.999	0	0	104.992	56	0	0	0	75.523	38.267	177.851	37.687	25.765	22.794	31	11.652	29.845	72.004	46.132	46.665	30.009	19.999	33.08	0	0	0	86.01	23.013	17	0	0	0	18.006	18.997	15
isotig52811	Hexose carrier protein HEX6	198	62.966	20.13	81.23	67.195	45.135	81.117	27.739	78.902	52.001	32.291	0	0	77.873	72.421	0	0	0	15.513	49.28	31.393	120.763	71.527	40.305	74.194	92.446	37.975	51.325	20.226	23.129	23.998	15.708	44.288	0	0	0	74.18	58.263	72.69	0	0	0	57.494	77.316	38.88
unigene147697	Catalase isozyme 1	199	86.373	100.618	104.213	17.446	36.005	21.248	51.656	84.005	26.881	22.881	0	0	32.433	37.912	0	0	0	17.811	50.255	34.961	71.539	60.164	101.725	28.49	25.54	64.331	70.506	53.91	36.643	42.803	15.767	36.642	0	0	0	61.63	72.802	38.393	0	0	0	74.632	34.103	49.446
unigene4945	Putative adenylate cyclase regulatory protein; Leucine repeat protein; VSG expression site-associated protein F14.9	200	68.995	64.117	114.194	26.89	38.824	39.023	66	56	31	18	0	0	38	25	0	0	0	43.84	30.998	36.066	128.488	139.154	56.185	27	14	40.884	20.967	46.412	44.173	28	20	18	0	0	0	57.986	23.97	27	0	0	0	40.027	23	37.991
unigene132452	---NA---	201	49.086	41.505	53.927	39.583	29.095	40.786	75.504	68.024	25.957	38.139	0	0	74.41	43.035	0	0	0	39.794	40.632	30.662	75.487	73.911	53.104	20.199	29.169	44.71	78.556	52.676	28.59	49.216	14.846	15.141	0	0	0	66.598	23.891	60.926	0	0	0	62.141	43.652	64.128
unigene140555	Pre-mRNA-splicing factor CLF1	202	56.962	53.856	57.728	21.368	37.308	48.977	59.394	56.735	36.353	37.161	0	0	36.602	35.97	0	0	0	46.876	34.018	47.36	40.76	96.865	55.833	27.103	56.08	35.679	66.354	63.981	49.209	43.732	34.045	49.569	0	0	0	37.344	23.301	49.909	0	0	0	33.005	53.008	50.386
isotig103329	---NA---	203	68.713	46.389	51.359	47.306	49.005	53.503	58.938	49.944	44.718	33.292	0	0	27.825	45.541	0	0	0	30.821	43.513	30.286	66.687	32.087	80.011	37.646	26.044	45	73.687	67.158	50.991	67.65	30.018	28.998	0	0	0	60.261	46.427	50.057	0	0	0	31.992	50.072	40.333
isotig74869	RWD domain-containing protein 1; Small androgen receptor-interacting protein	204	71.304	49.53	72.634	29.212	31.534	28.073	41.083	43.2	34.114	29.864	0	0	29.305	40.884	0	0	0	34.923	40.03	25.015	45.751	40.622	58.825	35.711	34.573	34.309	91.402	56.505	56.373	41.43	45.109	44.49	0	0	0	55.343	31.024	57.57	0	0	0	37.965	35.998	65.251
unigene135703	glycine-rich domain-containing protein 1	205	47	40.563	34	39	38.703	55.959	33.125	54.27	30.98	30.973	0	0	49.981	40.002	0	0	0	29	44	22	44	55	78.095	33	33.972	34.857	83	70	63	22	38	29	0	0	0	70	35	52.94	0	0	0	31.07	37	63.992
unigene125993	---NA---	206	32	45	37	26	33	37.008	44	26	35	35.105	0	0	53	32	0	0	0	25	45	21	50	34	71	31	36	30	79	48	54	20	17	40	0	0	0	71	28	46	0	0	0	19	29	30
unigene36367	uncharacterized protein LOC114262731	207	43.93	36.33	25.779	31.855	37.093	36.062	46.326	44.703	47.28	24.966	0	0	20.51	28.061	0	0	0	41.825	24.256	40.268	68.456	37.097	49.238	34.248	29.446	41.632	61.914	63.089	56.027	47.028	25.988	38.534	0	0	0	43.064	26.396	38.97	0	0	0	22.986	40.52	37.585
isotig12629	Protein GUCD1; Guanylyl cyclase domain-containing protein 1; Protein LLN4	208	35.952	42.6	47.241	30.399	41.497	30.997	41.026	57.606	36.483	28.796	0	0	40.777	44.079	0	0	0	21.523	20.501	30.37	67.074	25.621	55.98	15.665	23.229	19.316	64.945	45.515	40.215	27.337	49.808	20.718	0	0	0	45.591	35.742	55.439	0	0	0	14.188	37.16	36.152
isotig130072	ATP-dependent 6-phosphofructokinase 5, chloroplastic; Short=ATP-PFK 5; Short=Phosphofructokinase 5; Phosphohexokinase 5; Flags: Precursor	209	44.33	30.262	57.519	17.382	0	43.005	26.126	23.004	11	19	0	0	38.404	37.233	0	0	0	20.859	59.858	11.324	75.815	84.541	43.911	17.001	24.639	22.292	93.883	49.217	48.12	55.212	18.067	39.467	0	0	0	54.818	29.103	68.331	0	0	0	51.114	47.014	96.861
unigene128453	---NA---	210	18.574	19.257	31.345	24.954	34.851	50.683	23.436	31.269	45.513	49.321	0	0	49.448	53.642	0	0	0	38.403	84.03	72.075	43.79	54.149	35.527	40.992	50.763	56.023	35.981	34.085	54.24	57.985	37.86	90.095	0	0	0	57.666	45.425	85.979	0	0	0	52.06	55.007	106.023
isotig36262	---NA---	211	35.959	67.127	35	33.596	68.272	36	26.978	26.914	31.807	32	0	0	37	33	12	0	0	29	51.989	50.007	35.345	33.398	52	36.058	33	49.19	52	39.223	34.266	64.47	44.498	81.951	0	0	0	45.612	68.207	79.768	0	0	0	61.97	91.843	59.608
unigene30295	growth-regulating factor 9-like	212	37.732	39.708	36.698	58.938	28.392	65.877	32.665	30.862	45.48	53.156	0	0	56.593	56.163	0	0	0	55.512	46.606	77.241	21.564	37.697	47.979	37.894	38.224	54.932	37.082	24.878	18.591	66.649	25.601	26.192	0	0	0	71.141	52.76	52.508	0	0	0	61.18	48.359	73.618
unigene17014	2-aminoethanethiol dioxygenase; Cysteamine dioxygenase	213	29.821	35.194	33.171	40.088	54.533	48.361	44.569	33.165	68.363	37.354	0	0	37.018	53.816	0	0	0	63.874	42.667	90.245	46.909	44.324	51.556	37.031	47.944	54.304	44.948	46.475	51.541	64.368	59.441	43.862	0	0	0	52.867	40.126	29.229	0	0	0	50.33	61.654	48.452
unigene9571	UPF0481 protein At3g47200	214	35	42	26	38	55	45	23	24	47	31	0	0	20	36	0	0	0	54	19	61	31	28	43	30	39	60	39	41	34	48	45	47	0	0	0	45	34	43	0	0	0	52	54	69
unigene10591	unknown	215	41.804	12.047	37.041	54	46.783	55.015	40.004	36	63.841	39	0	0	41.263	43.045	0	0	0	58.979	51.093	46.94	30.489	30.992	43.985	26.01	39.659	71.648	43.044	40.058	43.253	43.095	40.157	39.225	0	0	0	72.255	43.504	47.815	0	0	0	41.006	31.291	50.654
isotig48750	Beta-carotene isomerase D27, chloroplastic; Protein DWARF-27; Flags: Precursor	216	55	33.022	44.917	16.742	33.528	69	49	48	47.505	22	0	0	60.988	78.722	0	0	0	31.001	88.992	23.685	34	32	45.997	31.015	42	30.609	72	41	33.11	29.64	37.511	12	0	0	0	60.823	45	31	0	0	0	69.032	101.562	76.143
unigene29352	Premnaspirodiene oxygenase; Short=HPO; Cytochrome P450 71D55	217	64.147	48	42	63.028	24	34	49	55.394	23	29	0	0	54	65	0	0	0	34	55.021	34	14	16	64	25	22	77	53	69.595	26	36	22	18	0	0	0	82	43.793	44.042	0	0	0	84	54	70
isotig53534	Abscisic acid receptor PYL5; ABI1-binding protein 3; PYR1-like protein 5; Regulatory components of ABA receptor 8	218	18.919	10.04	31.497	45.958	34.852	85.397	25.734	18.633	12.251	29.194	0	0	47.327	44.742	0	0	0	34.671	94.977	37.482	11.502	0	10.856	46.259	18.661	32.237	20.502	32.169	15.902	52.911	16.429	27.813	0	0	0	64.209	67.121	14.262	0	0	0	34.664	49.592	51.261
unigene106835	Leucine-rich repeat-containing protein 7; Densin-180; Short=Densin; Protein LAP1	219	21	29	31.968	42	38	62	24	22	33	41	0	0	49	45	0	0	0	45.51	37	16	15	0	35.648	25	42	23	30	22.069	22	16	21	11	0	0	0	91	41.552	36	0	0	0	29	44	37.887
unigene41471	MICOS complex subunit mic25a-like isoform X2	220	23.748	39.054	33.342	38.982	46.424	29.235	30.549	45.316	26.296	37.728	0	0	54.035	40.315	0	0	0	48.589	43.313	57.004	37.982	44.985	31.755	37.643	42.436	53.819	66.989	61.06	57.288	40.322	42.131	45.503	0	0	0	42.62	32.173	75.733	0	0	0	38.695	53.417	62.594
unigene28370	---NA---	221	32.771	42.452	27.384	26.768	44.379	21.443	43.88	59.365	35.046	25.65	0	0	37.783	38.429	0	0	0	30.698	31.652	41.846	43.047	39.792	54.997	31.435	32.925	40.398	44.291	51.147	61.92	34.546	27.716	61.996	0	0	0	45.079	40.899	73.683	0	0	0	25.544	24.12	24.656
isotig50853	large ribosomal RNA subunit accumulation protein YCED homolog 1, chloroplastic	222	46.096	44.723	34.928	39	27.288	21.812	40.001	50.161	34.352	22.137	0	0	35.38	39	0	0	0	40	43.97	33.545	34.05	34	47.012	40	30.084	43.387	44.872	40	54.981	29	23	45	0	0	0	43	22.843	61.17	0	0	0	32.952	43	53
isotig128554	Ubiquitin carboxyl-terminal hydrolase 5; Deubiquitinating enzyme 5; Short=AtUBP5; Ubiquitin thioesterase 5; Ubiquitin-specific-processing protease 5	223	46.416	44.885	17.02	42.956	36.09	26.938	38.03	46.939	42.212	46.04	0	0	31.311	34.068	0	0	0	54.077	32.917	39.822	36.905	50.079	39.872	32.626	33.025	37.611	34.737	34.902	45.988	39.204	46.029	51.929	0	0	0	30.24	39.926	49.971	0	0	0	34.965	37.668	28.945
isotig124910	---NA---	224	31.069	26	18	29	34.052	23	30	38.641	27	37	0	0	41	55.163	0	0	0	25.15	48	58.001	49	50	37	27	48	47	25	32	48	27	30	33	0	0	0	66.172	29.503	50.995	0	0	0	45	34	41
isotig62188	WRKY transcription factor WRKY24; Short=OsWRKY24	225	25.356	26.752	37.08	27.941	24.41	43.993	44.3	40.569	36.582	27.545	0	0	28.371	37.425	0	12.684	0	48.385	32.858	31.371	43.135	45.061	56.017	32.998	51.187	39.082	56.301	55.043	65.186	43.276	40.563	65.33	0	0	0	45.564	37.581	54.718	0	0	0	31.627	43.798	80.411
unigene37094	---NA---	226	36.97	31	40.987	16	29	35	32.118	35	53	49.001	0	0	35.052	33	0	0	0	40	53.274	41.674	38.056	29	69	25	26	28	54.999	50.067	55	37	28	33	0	0	0	35	25.999	42	0	0	0	43	48	77
unigene30001	---NA---	227	16.435	32.965	13.559	42.727	24.51	43.831	37.791	25.595	47.499	24.29	0	0	38.729	28.473	0	0	0	42.837	60.578	28.673	47.322	32.015	53.26	21.853	36.153	45.525	35.057	36.166	54.407	64.651	29.346	51.129	0	0	0	43.559	34.991	55.353	0	0	0	19.194	46.395	38.756
unigene183324	---NA---	228	27.01	26.999	12	41.999	41	26.997	17.19	20	26.763	36.171	0	0	38.053	31.998	0	0	0	38.006	46.035	37.743	41.999	20	34.665	33.997	36.045	26.111	29	29.985	36.998	44	22.518	59.042	0	0	19.018	37	48.181	60.997	0	0	0	40	52.82	80.164
unigene33585	---NA---	229	38.533	21.602	25.506	33.365	24.564	42.247	17.152	43.004	16.603	30.212	0	0	36.967	32.407	0	0	0	31.991	30.645	36.12	30.712	27.171	36.775	30.472	31.526	31.3	45.69	39.417	39.67	52.066	24.488	45.561	0	0	0	24.052	30.534	58.136	0	0	11.966	27.416	39.315	68.347
unigene29036	Agenet-like domain-containing protein	230	31	13	18	36	25	33	18	23	32	31	0	0	39	33	0	0	0	35	43	56	26	30	31	25	38	39	24	17	39	35	29	53	0	0	0	42	31	56	0	0	0	29	27	65
isotig76091	unknown	231	32.33	20.998	13.435	30.339	30.998	39	25	27	30	38	11	0	42	35.23	0	0	0	40.556	61	27	34	13	40	31	42.999	24.022	63	24	34.6	27.065	13.023	30	0	0	0	51.996	35.076	53	0	0	0	38	39.001	72.21
unigene198381	Beta-galactosidase; Acid beta-galactosidase; Short=Lactase; Exo-(1--	232	35	29	31	21	36	32	25.956	17	32	33.104	0	0	25	35	0	0	0	39	33	18	37	20	29.115	44	38.028	31	42.978	39	52.456	30	18.257	31.257	0	0	0	50	38	30	0	0	0	21	44.32	59
PUT-2214	COBRA-like protein 5; Protein BRITTLE CULM1; Flags: Precursor	233	26.063	47.098	49.216	42.086	15.509	57.052	19.077	27.325	25.862	27.29	0	0	23.999	28.462	0	0	0	28.698	31.99	50.556	34.978	50.494	32.186	39.693	41.194	36.667	75.84	41.849	14.975	46.72	36.745	19.968	0	0	0	36.317	32.914	43.196	0	0	0	46.088	32.793	39.402
unigene7345	Cell division control protein 2 homolog; p34cdc2	234	32.307	46.342	39.586	28.059	50.155	25.771	43.636	14.199	63.052	40.284	0	0	35.503	11.239	0	0	0	48.078	46.94	18.557	41.123	35.41	53.071	17.368	33.049	27.559	73.824	38.445	35.699	26.098	34.924	22.295	0	0	13.329	26.584	29.201	26.271	0	0	0	35.853	41.075	45.664
isotig119880	60S ribosomal protein L31	235	31.253	48.459	43.676	32	38.965	32.528	33.641	41.972	26.78	39.139	0	0	26.162	22.139	0	0	0	21	42.177	41.422	42.898	30.352	38.053	27.659	30.094	23.072	46.056	60.49	44.264	32.531	0	21.91	0	0	0	34.372	11.411	33.021	0	0	0	37.67	26	26.029
unigene99992	---NA---	236	26.192	51.041	17.75	29.529	40.587	34.753	39.916	34.773	39.682	38.786	0	0	15.162	28.33	0	0	0	46.048	33.052	26.833	29.37	23.652	48.152	24.008	18.526	24.52	45.959	46.799	28.261	36.285	21.468	14.549	0	0	0	45.588	34.217	24.554	0	0	0	29.003	31.612	27.073
unigene115341	hypothetical protein POPTR_018G060700	237	33.001	32	51.566	30	30	32	39	26	28.485	13	0	0	24	14.002	0	0	0	28	27	12	59	29	34	30	32	16	47.147	59	43	22.008	21	20	0	0	0	37	24	54	0	0	0	19	20	37
unigene95320	---NA---	238	27	26	48.064	25	19	18	28	19.006	21	17	0	0	14	19	0	0	0	27	23	24	59	29.047	36.39	30	14.04	28	61.402	62.372	39	23	29.169	24	0	0	0	40	27	35.886	0	0	0	0	33.114	28
unigene202816	---NA---	239	35.305	28.819	26	28	19.976	23	30.132	31.001	23.9	18.262	0	0	13	18	0	0	0	18	47	21	45.931	39.987	24.036	18	27	26.935	41.886	42.999	47.281	39.003	22.001	30.997	0	0	0	22	26	29	0	0	0	20	35	38
unigene24613	hypothetical protein IFM89_000509	240	37.721	31.991	39.72	24.771	44.092	35.951	35.065	29.089	23.787	19.12	0	0	47.28	21.691	0	0	0	20.98	36.222	27.067	49.404	31.617	40.619	27.066	23.884	29.799	44.764	34.818	48.905	29.861	32.818	16.801	0	10.274	0	55.473	25.759	43.068	0	0	0	18.125	22.61	29.445
isotig48034	---NA---	241	31	24	42	20	31	38.89	31	22	43	34	0	0	43	33	0	0	0	38	24	18	53.083	15	40.017	38	33	18	58	27	33	16.999	22	19	0	0	0	49	36	51	0	0	0	24	38.001	18
unigene44743	---NA---	242	36.178	27.777	19.418	28.843	24.009	31.401	20.481	17.198	43.495	26.74	0	0	17.436	32.102	0	0	0	28.948	22.101	19.254	29.998	14.689	31.535	34.299	26.708	20.214	29.591	46.6	23.189	29.554	21.739	27.982	0	0	0	22.831	14.474	38.105	0	0	0	31.37	26.53	40.454
isotig55552	Ubiquitin-40S ribosomal protein S27a; Contains: Ubiquitin; Contains: 40S ribosomal protein S27a; Flags: Precursor	243	24	29.003	23	45	39	21	22	21	22	20	0	0	27	39	0	0	0	27	32	21	28	26	24	38	37	18	35	29	32	14	16	13	0	0	0	44	21	45	0	0	0	23	20	29
unigene36468	---NA---	244	20.761	46.843	14.337	21.007	27.605	48.754	15.869	13.153	27.682	33.842	0	0	34.851	32	0	0	0	23.807	30.669	19.427	48.481	12.323	26.897	26.287	32.506	16.53	20.4	25.921	30.392	41.268	30.144	34.876	0	0	0	28.305	18.001	31.113	0	0	0	17.887	30.395	16
unigene94120	Flavonoid 3',5'-hydroxylase CYP75B138; Cytochrome P450 2; Short=CcCYP2; Cytochrome P450 75B132	245	31.416	18.977	12	44	33.877	21.01	24.023	29.555	31.994	25.421	0	0	37	45.081	0	0	0	37	24	77.073	20	25.009	22.011	29	21	60.978	46.556	29.766	24.551	73	28	54.203	0	0	0	71.002	33	21	0	0	0	27.997	49.018	20
unigene24544	hypothetical protein 0_5341_01, partial	246	26.006	33.507	17.184	30.446	50.323	27.274	34.953	32.71	52.287	49.49	0	0	38.077	42.882	0	0	0	39.178	22.285	46.569	20.254	29.499	27.95	37.583	25	39.52	36.021	27.939	17.654	46.125	30.533	51.633	0	0	0	20.003	19.383	37.337	0	0	0	23.855	55.485	23.986
isotig87791	40S ribosomal protein S3	247	46.344	31.464	20.185	45.56	47.079	22.807	25.249	40.376	51.626	31.021	0	0	40.209	37.23	0	0	0	46.706	16.316	30.108	18.582	23.577	44.164	30.914	13.246	20.651	33.505	16.519	16.752	41.348	21.359	12.448	0	0	0	55.313	30.236	39.09	0	0	0	37.991	32.469	16.862
unigene185729	Zinc transporter 7; Short=ZnT-7; Solute carrier family 30 member 7	248	52.51	48.33	53.127	38.964	26.588	27.242	67.536	67.918	25.09	26.352	12.15	0	35.951	38.269	0	0	0	44.227	33.597	52.58	54.668	52.215	49.04	38.534	32.489	22.653	54.333	58.763	49.863	27.303	20.901	49.508	0	0	0	51.771	35.379	16.204	0	0	0	35.144	27.987	29.15
unigene54568	putative transaldolase	249	59	56	53.999	38	36	37.896	51	37	15	26.945	0	0	31	33	0	0	0	26.106	44	16	62.952	40	50.242	29	40	32	57	71	52	38	34	27.894	0	0	0	45	55.008	39.893	0	0	0	45.881	44	34
unigene52514	40S ribosomal protein S11	250	59.302	41.991	52.692	35.806	25.882	36.542	54.663	47.893	32.506	24.716	0	0	33.481	25.735	0	0	0	31.48	27.794	18.413	51.563	33.793	69.607	27.048	20.393	21.61	39.779	78.142	48.659	38.344	23.94	21.14	0	0	0	38.926	31.911	35.007	0	0	0	23.35	31.896	32.926
unigene188028	---NA---	251	51	57	41	16	26	26	38	46.98	21	18	0	0	14	23.022	0	0	0	18	26	39	47	72	46	26	30	20	58	53	47.005	32	27	35	0	0	0	34	24	17	0	0	0	29.34	29	23
unigene755	---NA---	252	43.76	34.054	49.862	21	0	39.941	30.754	33.316	12.998	18.845	0	0	21.986	32.11	0	0	0	20.479	26.547	47.781	60.774	40.109	39.366	30.76	30.782	22.668	53.589	47.948	51.103	33.031	25.079	39.833	0	0	0	32.008	15.003	40.312	0	0	0	21	33.78	34.903
isotig82161	---NA---	253	43	39	37	21.911	23	30.191	54	55.001	20	12	0	0	26	41	0	0	0	13	13	29	54	40	53.11	33	16	69	63	74	54.001	28	11	26	0	0	0	65	47	47	0	0	0	22	16	31
unigene12695	unknown	254	77	83.999	34	18	24.798	13	64	50	19.009	15.004	0	0	19	25	0	0	0	26	17	38	57	41	48	18	14.929	56	63	59	31	20	36	13.056	0	0	0	19	27	30	0	0	0	18	29.817	22
unigene36234	unknown	255	30.653	40.436	34.227	34.926	43.117	16.83	51.01	63.24	32.736	33.845	0	0	27.176	19.683	0	0	0	26.716	18.138	68.805	38.518	29.441	39.448	16.536	17.54	33.209	44.972	52.814	26.541	33.823	29.46	35.501	0	0	0	17.855	23.513	22.218	0	0	0	19.469	15.053	25.146
unigene122149	---NA---	256	37.274	41.759	35.012	11.149	27.107	14.127	51.211	57.173	24.723	23.909	0	0	22.468	23.786	0	0	0	26.988	21.117	39.286	70.497	48.246	35.081	24.932	18.078	34.555	43.169	33.523	44.06	23.2	28.995	31.243	0	0	0	23.369	27.001	39.131	0	0	0	16.422	18.088	33.941
isotig45672	---NA---	257	30.948	42.01	40.377	22.686	40.874	15.806	41.929	43.163	20.977	30.399	0	0	32.225	17.376	13.432	0	0	38.694	20.728	43.99	49.502	44.092	48.44	29.257	11.436	30.661	40.786	28.987	39.217	24.233	11.703	19.885	0	0	0	23.637	20.97	27.705	0	0	0	16.076	14.589	30.949
unigene143573	---NA---	258	21.916	42.842	35.786	15.8	29.868	20.166	38.045	39.857	17.148	33.991	0	0	17.021	19.23	0	0	0	23.805	20.092	45.836	61.435	42.577	56.569	13.903	12.635	32.669	36.661	25.782	37.346	18.503	11.581	15.181	0	0	0	33.735	15.037	25.134	0	0	0	22.039	20.486	21.45
isotig32134	---NA---	259	10.482	14.573	30.733	14.993	25.153	17.786	13.652	19.127	30.967	40.267	0	0	34.154	46.363	0	0	0	22.88	46.198	35.382	20.868	38.817	17.421	42.593	27.372	39.567	24.604	21.102	41.684	25.479	23.215	53.323	0	0	11.349	33.695	21.252	39.087	0	0	0	27.586	32.836	58.659
unigene21281	---NA---	260	18.657	27.449	0	18.431	18.639	21.897	18.838	39.862	54.062	25.017	0	0	32.201	31.603	0	0	0	28.735	29.312	56.829	42.979	43.049	35.301	14.342	20.05	29.541	29.677	17.661	44.193	17.157	19.784	41.585	0	0	0	52.759	17.658	49.721	0	0	0	16.199	17.646	10.534
isotig71528	---NA---	261	20.996	18	20	31	22	32	40.085	14	42	23	0	0	27.104	30	0	0	0	33	20.055	16.88	33.994	23	44	18.097	34.001	22	30	39	45.333	25.997	44.988	20	13	0	0	36.994	19.994	29	0	0	0	14	37	31.003
unigene128917	unknown	262	32	23.171	23	28	29	28	38	37	40.036	26	0	0	22	27	0	0	0	32.017	20	31	25	33	32.01	18	19	23	30	25	29	23.004	37	14	0	0	0	26	14	31	0	0	0	21	30	50
unigene148203	probable LRR receptor-like serine threonine-kinase At3g47570	263	25	13	25	18.948	21	30	18	19	22	27	0	0	18	38	0	0	0	27	30	27	22.001	24	41	11.97	13	19.001	35	44.039	25.951	20	35.171	20	0	0	0	39	22	16	0	0	0	29	38	62
isotig56505	---NA---	264	21	11.616	29	28	14	20.806	32	31	25	19.729	0	0	21	26.796	0	0	0	14.001	18.715	27.554	28.54	18	31.053	15	14	14	27.975	26	19	25.001	17	19.996	11.711	0	0	19.531	14.767	14	0	0	15	11	19.767	27
isotig74985	ATP synthase subunit epsilon, mitochondrial; Short=ATPase subunit epsilon	265	25	15	0	19	22	35.16	15.006	13	22	26.998	0	0	26	22	0	0	0	22	23	14	13	11	20	24	27	25	27	16	20	29	17	14	0	0	0	32	31	29	0	0	0	25	22	21.001
unigene36212	---NA---	266	11.406	11.777	20.011	17.984	21.401	13.172	12.917	14.636	15.558	17.049	0	0	21.42	14.527	0	0	0	13.131	15.771	13.855	22.931	22.985	24.986	0	16.142	13.475	25.949	20.983	28.592	23.08	10.62	30.846	0	0	0	27.264	11.014	28.7	0	0	0	11.919	18.21	18.244
isotig56277	Probable pectinesterase/pectinesterase inhibitor 64; Includes: Pectinesterase inhibitor 64; Pectin methylesterase inhibitor 64; Includes: Pectinesterase 64; Short=PE 64; Pectin methylesterase 64; Short=AtPME64	267	14	17	0	15	17	20.955	11.001	13	12	15	0	0	18	17	0	0	0	11	13	14	27.055	15	24	18	20	11	26	16	52	11	17	11	0	0	0	30	20	23	0	0	0	18	19	13
isotig25510	---NA---	268	0	0	0	0	0	0	0	0	0	0	232.91	234.023	0	0	194.601	259.755	201.981	0	0	0	0	0	0	0	0	0	0	0	0	0	0	0	229.011	212.809	223.772	0	0	0	154.49	218.703	189.146	0	0	0
unigene10522	---NA---	269	0	0	0	0	0	0	0	0	0	0	130.969	178.527	0	0	198	194.953	210	0	0	0	0	0	0	0	0	0	0	0	0	0	0	0	290.997	180.993	210.266	0	0	0	280.502	197.237	208.349	0	0	0
isotig112326	Auxin-responsive protein IAA13; Indoleacetic acid-induced protein 13	270	0	0	0	0	0	0	0	0	0	0	250.013	131.225	0	0	167.076	172.418	183.344	0	0	0	0	0	0	0	0	0	0	0	0	0	0	0	242.337	191.023	196.173	0	0	0	241.351	174.544	223.355	0	0	0
unigene143909	RGG repeats nuclear RNA binding protein C	271	0	0	0	0	0	0	0	0	0	0	230.125	228.622	0	0	173.797	145.257	168.388	0	0	0	0	0	0	0	0	0	0	0	0	0	0	0	213.616	190.808	222.461	0	0	0	172.103	170.368	290.99	0	0	0
unigene102915	Salt tolerance receptor-like cytoplasmic kinase 1; Receptor-like cytoplasmic kinase 154; Short=OsRLCK154	272	0	0	0	0	0	0	0	0	0	0	149.275	179.737	0	0	159	142.493	174.594	0	0	0	0	0	0	0	0	0	0	0	0	0	0	0	196.774	140.156	225.509	0	0	0	197.734	196.553	304.371	0	0	0
unigene23979	---NA---	273	0	0	0	0	0	0	0	0	0	0	221.096	171.959	0	0	138.399	171.787	143.282	0	0	0	0	0	0	0	0	0	0	0	0	0	0	0	170.913	163.191	224.228	0	0	0	118.564	280.299	212.864	0	0	0
unigene18280	unknown	274	0	0	0	0	0	0	0	0	0	0	183.513	169.33	0	0	166.184	167.108	148.617	0	0	0	0	0	0	0	0	0	0	0	0	0	0	0	154.375	188.547	153.405	0	0	0	200.655	207.328	174.308	0	0	0
unigene36612	Hsp70-Hsp90 organizing protein 3; Short=AtHop3	275	0	0	0	0	0	0	0	0	0	0	150.215	192.939	0	0	97.484	159.831	142.378	0	0	0	0	0	0	0	0	0	0	0	0	0	0	0	158.826	116.966	120.329	0	0	0	138.835	149.727	164.692	0	0	0
isotig51443	---NA---	276	0	0	0	0	0	0	0	0	0	0	139.164	119.511	0	0	96.997	134.005	152.172	0	0	0	0	0	0	0	0	0	0	0	0	0	0	0	185.892	130.092	146.612	0	0	0	128.585	157.63	135.166	0	0	0
isotig53018	diterpene synthase	277	0	0	0	0	0	0	0	0	0	0	125.615	159.265	0	0	240.124	102.075	200.18	0	0	0	0	0	0	0	0	0	0	0	0	0	0	0	121.953	107.702	85.216	0	0	0	60.247	126.687	145.794	0	0	0
unigene36622	Caffeoyl-CoA O-methyltransferase; Trans-caffeoyl-CoA 3-O-methyltransferase; Short=CCoAMT; Short=CCoAOMT	278	0	0	0	0	0	0	0	0	0	0	201.414	129.232	0	0	160.756	57.597	123.845	0	0	0	0	0	0	0	0	0	0	0	0	0	10.188	0	72.393	50.92	206.562	0	0	0	66.264	107.847	92.856	0	0	0
unigene14613	putative disease resistance protein RGA4 isoform X1	279	0	0	0	0	0	0	0	0	0	0	109.154	84.794	0	0	139	113.974	93	0	0	0	0	0	0	0	0	0	0	0	0	0	0	0	122.814	88	131	0	0	0	59	147.091	133.376	0	0	0
isotig88652	Salt tolerance receptor-like cytoplasmic kinase 1; Receptor-like cytoplasmic kinase 154; Short=OsRLCK154	280	0	0	0	0	0	0	0	0	0	0	95	91.743	0	0	86	105.745	102.421	0	0	0	0	0	0	0	0	0	0	0	0	0	0	0	108.268	86.355	161.686	0	0	0	105.35	105.431	186.717	0	0	0
unigene35391	Ferrochelatase-2, chloroplastic; Ferrochelatase II; Heme synthase 2; Protoheme ferro-lyase 2; Flags: Precursor	281	0	0	0	0	0	0	0	0	0	0	102.043	85.134	0	0	103.835	86.203	75.148	0	0	0	0	0	0	0	0	0	0	0	0	0	0	0	143.877	89.707	151.611	0	0	0	72.624	65.029	162.854	0	0	0
isotig18401	---NA---	282	0	0	0	0	0	0	0	0	0	0	140.722	104.466	0	0	80.886	97.333	95.406	0	0	0	0	0	0	0	0	0	0	0	0	0	0	0	136.353	102.392	146.143	0	0	0	141.106	107.459	139.538	0	0	0
unigene8521	LRR receptor-like serine/threonine-protein kinase SIK1; ERECTA homolog 2; Short=ER homolog 2; Short=OsER2; Stress-induced protein kinase 1; Short=OsSIK1; Flags: Precursor	283	0	0	0	0	0	0	0	0	0	0	121.606	127.932	0	0	76.176	68.934	102.839	0	0	0	0	0	0	0	0	0	0	0	0	0	0	0	124.018	90.291	120.204	0	0	0	151.359	133.33	142.821	0	0	0
unigene133510	---NA---	284	0	0	0	0	0	0	0	0	0	0	103.333	110.787	0	0	64.303	96	67.299	0	0	0	0	0	0	0	0	0	0	0	0	0	0	0	101.329	100	98.373	0	0	0	129.569	123.002	118.999	0	0	0
isotig94063	unknown	285	0	0	0	0	0	0	0	0	0	0	79.045	92.948	0	0	78.964	75.44	98.996	0	0	0	0	0	0	0	0	0	0	0	0	0	0	0	120.74	84.464	106.282	0	0	0	96.001	85.999	135.733	0	0	0
isotig11102	unknown	286	0	0	0	0	0	0	0	0	0	0	161.993	58.819	0	0	75.678	102.964	67.489	0	0	0	0	0	0	0	0	0	0	0	0	0	0	0	124.966	94.119	86.14	0	0	0	51.281	106.032	166.173	0	0	0
unigene35415	---NA---	287	0	0	0	0	0	0	0	0	0	0	143	125.116	0	0	31	120.495	43	0	0	0	0	0	0	0	0	0	0	0	0	0	0	0	119.295	118	43	0	0	0	90	91.036	139	0	0	0
unigene116456	Internalin I; Flags: Precursor	288	0	0	0	0	0	0	0	0	0	0	99	75	0	0	87	71	85.175	0	0	0	0	0	0	0	0	0	0	0	0	0	0	0	87	58	84.033	0	0	0	64	107.216	107	0	0	0
unigene140444	40S ribosomal protein S18	289	0	0	0	0	0	0	0	0	0	0	83.928	72.756	0	0	64.795	80.151	51.568	0	0	0	0	0	0	0	0	0	0	0	0	0	0	0	98.642	62.664	90.865	0	0	0	72.905	97.54	89.121	0	0	0
unigene2730	---NA---	290	0	0	0	0	0	0	0	0	0	0	36	44	0	0	57	38	52	0	0	0	0	0	0	0	0	0	0	0	0	0	0	0	90	84	110.523	0	0	0	66	73.078	101	0	0	0
PUT-8464	---NA---	291	0	0	0	0	0	0	0	0	0	0	64.595	70.828	0	0	44.915	46.832	60.021	0	0	0	0	0	0	0	0	0	0	0	0	0	0	0	64.251	37.611	90.246	0	0	0	61.492	62.346	108.308	0	0	0
unigene100862	---NA---	292	0	0	0	0	0	0	0	0	0	0	60	59.229	0	0	42	108	75.998	0	0	0	0	0	0	0	0	0	0	0	0	0	0	0	80.36	90.007	80.006	0	0	0	57	112.656	21	0	0	0
unigene10493	---NA---	293	0	0	0	0	0	0	0	0	0	0	120.659	97.604	0	0	58.122	54.512	68.07	0	0	0	0	0	0	0	0	0	0	0	0	0	0	0	84.888	26.483	80.329	0	0	0	40.991	27.489	46.574	0	0	0
unigene143352	26S proteasome regulatory subunit 6A homolog; Tat-binding protein homolog 1; Short=TBP-1	294	0	0	0	0	0	0	0	0	0	0	92.242	80.575	0	0	63.989	49.648	63.751	0	0	0	0	0	0	0	0	0	0	0	0	0	0	0	84.357	48.743	41.309	0	0	0	45.771	72.903	76.292	0	0	0
isotig92238	26S proteasome regulatory subunit 6A homolog; Tat-binding protein homolog 1; Short=TBP-1	295	0	0	0	0	0	0	0	0	0	0	77.678	63.311	0	0	57.74	57.288	68.985	0	0	0	0	0	0	0	0	0	0	0	0	0	0	0	65.881	45.476	54.359	0	0	0	42.137	67.232	63.13	0	0	0
isotig25108	---NA---	296	0	0	0	0	0	0	0	0	13	0	108.156	45.656	0	0	38	59.361	31.901	0	0	0	0	0	0	0	0	0	0	0	0	0	0	0	72.766	28.387	66.328	0	0	0	41.11	53.887	41.429	0	0	0
unigene149264	unknown	297	0	0	0	0	14	0	0	0	0	0	71.946	75.788	0	0	23	48.879	29.002	0	0	0	0	0	0	0	0	0	0	0	0	0	0	0	50.784	35.995	28.405	0	0	0	30	63.146	54.927	0	0	0
isotig82079	---NA---	298	0	0	0	0	0	0	0	0	0	0	73.163	45.757	0	0	20.001	55.27	47.985	0	0	0	0	0	0	0	0	0	0	0	0	0	0	0	90.267	64.056	71.619	0	0	0	64.957	71.574	77.989	0	0	0
isotig61933	---NA---	299	0	0	0	0	0	0	0	0	0	0	68.998	31	0	0	39	50	54	0	0	0	0	0	0	0	0	0	0	0	0	0	0	0	68	55.998	75	0	0	0	74.019	47	65.946	0	0	0
PUT-10640	ATP-dependent Clp protease proteolytic subunit; Endopeptidase Clp	300	0	0	0	0	0	0	0	0	0	0	47.088	59.939	0	0	52.527	66.427	45.171	0	0	0	0	0	0	0	0	0	0	0	0	0	0	0	53.81	64.244	42.861	0	0	0	60.397	64.855	72.833	0	0	0
unigene97176	---NA---	301	0	0	0	0	0	0	0	0	0	0	51	60	0	0	41	51	38	0	0	0	0	0	0	0	0	0	0	0	0	0	0	0	68	39	67	0	0	0	66	60	76	0	0	0
unigene100404	probable ethanolamine kinase isoform X2	302	0	0	0	0	0	0	0	0	0	0	49.843	44.301	0	0	36.941	50.898	40.451	0	0	0	0	0	0	0	0	0	0	0	0	0	0	0	50.242	51.979	64.811	0	0	0	82.565	74.054	64.744	0	0	0
isotig38970	guanylate-binding protein 2	303	0	0	0	0	0	0	0	0	0	0	57.846	66.277	0	0	45	60	49	0	0	0	0	0	0	0	0	0	0	0	0	0	0	0	66	37.138	92.124	0	0	0	42	45	54	0	0	0
isotig65985	---NA---	304	0	0	0	0	0	0	0	0	0	0	53.845	65	0	0	43.003	56	51.816	0	0	0	0	0	0	0	0	0	0	0	0	0	0	0	64.998	41	77.467	0	0	0	36	61.238	43.94	0	0	0
unigene10818	---NA---	305	0	0	0	0	0	0	0	0	0	0	64	52.024	0	0	44	51	42	0	0	0	0	0	0	0	0	0	0	0	0	0	0	0	66	59	49	0	0	0	27	61	54	0	0	0
unigene206844	---NA---	306	0	0	0	0	0	0	0	0	0	0	65.729	42.404	0	0	31.332	36.086	37.078	0	0	0	0	0	0	0	0	0	0	0	0	0	0	0	57.618	56.122	66.153	0	0	0	32.537	70.967	72.391	0	0	0
unigene107753	Bifunctional levopimaradiene synthase, chloroplastic; Short=PcLAS2; Diterpene synthase; Includes: Levopimaradiene synthase; Abieta-7,13-diene synthase; Neoabietadiene synthase; Includes: Copalyl diphosphate synthase; Flags: Precursor	307	0	0	0	0	0	0	0	0	0	0	50.027	69.982	0	0	86.12	37.006	89.972	0	0	0	0	0	0	0	0	0	0	0	0	0	0	0	59.613	42.745	39.999	0	0	0	60.823	73.123	63.813	0	0	0
isotig98803	2-methylene-furan-3-one reductase; Enone oxidoreductase; Short=FaEO; Quinone oxidoreductase; Short=FaQR	308	0	0	0	0	0	0	0	0	0	0	32.313	57.619	0	0	56.586	34.984	69.997	0	0	0	0	0	0	0	0	0	0	0	0	0	0	0	43.379	42.727	51.433	0	0	0	61.37	41.709	60.628	0	0	0
isotig63658	---NA---	309	0	0	0	0	0	0	0	0	0	0	35	56	0	0	46	26	79.896	0	0	0	0	0	0	0	0	0	0	0	0	0	0	0	46	50	28.999	0	0	0	37	77.996	21	0	0	0
isotig90322	---NA---	310	0	0	0	0	12	0	0	0	0	0	31	19.981	0	0	36	20	97.094	0	0	0	0	0	0	0	0	0	0	0	0	0	0	0	73	25	30	0	0	0	172.084	39	63.312	0	0	0
isotig39998	Cytochrome P450 71D18; (-)-(4S)-Limonene-6-hydroxylase	311	0	0	0	0	0	0	0	0	0	0	21.959	20	0	0	36.606	32	28	0	0	0	0	0	0	0	0	0	0	0	0	0	0	0	52.612	33.998	74.728	0	0	0	75.983	46.002	49.952	0	0	0
unigene94896	---NA---	312	0	0	0	0	0	0	0	0	0	0	37.837	47.53	0	0	20.999	29	38.035	0	0	0	0	0	0	0	0	0	0	0	0	0	0	0	77.807	43.944	56.381	0	0	0	38.979	54.426	22.021	0	0	0
unigene32132	Derlin-1; Der1-like protein 1	313	0	0	0	0	0	0	0	0	0	0	62.966	38.155	0	0	23.126	24.366	36.123	0	0	0	0	0	0	0	0	0	0	0	0	0	0	0	56.149	46.009	50.038	0	0	0	39.586	37.943	46.179	0	0	0
unigene162608	Disease resistance protein RUN1; NAD(+) hydrolase RUN1; NADP(+) hydrolase RUN1; Resistance to Uncinula necator protein; Short=MrRUN1	314	0	0	0	0	0	0	0	0	0	0	52.052	40	0	0	27.999	40	34.996	0	0	0	0	0	0	0	0	0	0	0	0	0	0	0	51.763	36	53	0	0	0	42.742	40	36	0	0	0
unigene16026	---NA---	315	0	0	0	0	0	0	0	0	0	0	35.288	41.678	0	0	32.136	24	57.904	0	0	0	0	0	0	0	0	0	0	0	0	0	0	0	57.189	36.928	38.386	0	0	0	60.925	37.411	41.002	0	0	0
isotig69829	unknown	316	0	0	0	0	0	0	0	0	0	0	44	46	0	0	17	42	34	0	0	0	0	0	0	0	0	0	0	0	0	0	0	0	49	31	43	0	0	0	79	35	26	0	0	0
unigene27532	---NA---	317	0	0	0	0	0	0	0	0	0	0	31.884	67.016	0	0	35	35	35.022	0	0	0	0	0	0	0	0	0	0	0	0	16	0	13	29	46	38	0	0	0	34	36.048	32.022	0	0	13
isotig115712	---NA---	318	0	0	0	0	0	0	0	0	0	0	31.718	61.631	0	0	39.88	30.005	28.898	0	0	0	0	0	0	0	0	0	0	0	0	0	0	0	49.76	31.845	28.004	0	0	0	47.702	47.617	53.842	0	0	0
isotig28128	ATP-dependent 6-phosphofructokinase; Short=ATP-PFK; Short=Phosphofructokinase; Phosphohexokinase	319	0	0	0	0	0	0	0	0	0	0	44.472	60.884	0	0	42.699	28.328	48.508	0	0	0	0	0	0	0	0	0	0	0	0	0	0	0	50.357	35.194	36.576	0	0	0	48.206	55.515	15.063	0	0	0
unigene106062	TMV resistance protein	320	0	0	0	0	0	0	0	0	0	0	36.003	53	0	0	56	38	63.727	0	0	0	0	0	0	0	0	0	0	0	0	0	0	0	44.985	32	36.402	0	0	0	37	45.966	20.495	0	0	0
isotig76967	---NA---	321	0	0	0	0	0	0	0	0	0	0	32.155	45.022	0	0	46.666	34	48	0	0	0	0	0	0	0	0	0	0	0	0	0	0	0	53	41	32	0	0	0	39	44.043	36	0	0	0
unigene198698	---NA---	322	0	0	0	0	0	0	0	0	0	0	53	58	0	0	38	43.925	37.795	0	0	0	0	0	0	0	0	0	0	0	0	0	0	0	42.069	33	54	0	0	0	34	27	36	0	0	0
unigene9136	---NA---	323	0	0	0	0	0	0	0	0	0	0	35.267	44.038	0	0	41.766	39.256	56.755	0	0	0	0	0	0	0	0	0	0	0	0	0	0	0	39.865	15.714	38.848	0	0	0	21.119	31.17	32.959	0	0	0
isotig52625	phospholipase D delta-like	324	0	0	0	0	0	0	0	0	0	0	34	27.028	0	0	32.265	33.987	37.143	0	0	0	0	0	0	0	0	0	0	0	0	0	0	0	46.078	23	54.493	0	0	0	26	50.181	40.012	0	0	0
unigene24741	---NA---	325	0	0	0	0	0	0	0	0	0	0	25.78	39.569	0	0	23.456	36.668	21.253	0	0	0	0	0	0	0	0	0	0	0	0	0	0	0	38.241	36.841	55.41	0	0	0	39.263	40.011	44.751	0	0	0
isotig129158	Geranylgeranyl diphosphate reductase, chloroplastic; Geranylgeranyl reductase; Flags: Precursor	326	0	0	0	0	0	0	0	0	0	0	49.871	33.848	0	0	22.938	18.782	22.526	0	0	0	0	0	0	0	0	0	0	0	0	0	0	0	35.685	33.454	40.931	0	0	0	21.025	31.897	56.393	10.161	0	0
unigene56989	Mini zinc finger protein 1; Short=AtMIF1	327	0	0	12	0	0	0	0	0	0	0	32.063	54	0	0	34	46	32.001	0	0	0	0	0	0	0	0	0	0	0	0	0	0	0	48	33	21	0	0	0	17.043	31	33	0	0	0
isotig100467	Leucine-rich repeat receptor-like serine/threonine-protein kinase BAM1; Protein BARELY ANY MERISTEM 1; Flags: Precursor	328	0	0	0	0	0	0	0	0	0	0	47	43	0	0	41	15.664	28	0	0	0	0	0	0	0	0	0	0	0	0	0	0	0	46	33.649	26	0	0	0	26.856	39.997	25	0	0	0
isotig109806	Regulator of G-protein signaling 1; Short=AtRGS1	329	0	0	0	0	0	0	0	0	0	0	41.39	28.439	0	0	40.987	35.604	30.143	0	0	0	0	0	0	0	0	0	0	0	0	0	0	0	41.049	30.452	24.785	0	0	0	34.028	30.465	20.963	0	0	0
unigene124341	disease resistance protein RPV1-like	330	0	0	0	0	0	0	0	0	0	0	34.003	35.072	0	0	33.608	28.753	26	0	0	0	0	0	0	0	0	0	0	0	0	0	0	0	28.014	28.996	29.98	0	0	0	20	31.678	14.552	0	0	0
isotig45447	unknown	331	0	0	0	0	0	0	0	0	0	0	58.689	55.618	0	0	19.687	26.772	29.906	0	0	0	0	0	0	0	0	0	0	0	0	0	0	0	45.057	22.255	43.533	0	0	0	15.966	30.559	17.503	0	0	0
unigene40279	---NA---	332	0	0	0	0	0	0	0	0	0	0	10.841	19.558	0	0	33.627	25.844	18.71	0	0	0	0	0	0	0	0	0	0	0	0	0	0	0	39.918	22.626	46.995	0	0	0	17.98	30.707	47.482	0	0	0
isotig53208	---NA---	333	0	0	0	0	0	0	0	0	0	0	11.579	23.132	0	0	33.628	33	22.171	0	0	0	0	0	0	0	0	0	0	0	0	0	0	0	36	20	34.001	0	0	0	26.989	22	34	0	0	0
unigene100021	---NA---	334	0	0	0	0	0	0	0	0	0	0	20.023	22.992	0	0	0	22	15.622	0	0	0	0	0	0	0	0	0	0	0	0	0	0	0	37.313	14	42.958	0	0	0	27	29.244	35.001	0	0	0
unigene75983	Probable disease resistance protein At1g61310	335	0	0	0	0	0	0	0	0	0	0	18.464	16	0	0	0	12	26	0	0	0	0	0	0	0	0	0	0	0	0	0	0	0	36.004	22	36.562	0	0	0	19	37	28	0	0	0
unigene27716	---NA---	336	0	0	0	0	0	0	0	0	0	0	24	35	0	0	22	28.016	23.913	0	0	0	0	0	0	0	0	0	0	0	0	0	0	0	13	15.999	42.877	0	0	0	29	17.82	40	0	0	0
isotig99419	---NA---	337	0	0	0	0	0	0	0	0	0	0	25	18	0	0	0	16.007	15	0	0	0	0	0	0	0	0	0	0	0	0	0	0	0	12	18	41	0	0	0	23.999	21	57	0	0	0
isotig111112	unknown	338	0	0	0	0	0	0	0	0	0	0	26.406	32.347	0	0	0	29.773	16.02	0	0	0	0	0	0	0	0	0	0	0	0	0	0	0	55.172	24.996	30	0	0	0	39	18.663	15.543	0	0	0
isotig101948	Leucine-rich repeat receptor-like serine/threonine-protein kinase BAM1; Protein BARELY ANY MERISTEM 1; Flags: Precursor	339	0	0	0	0	0	0	0	0	0	0	25.927	24.483	0	0	21.845	0	30.949	0	0	0	0	0	0	0	0	0	0	0	0	0	0	0	35.332	19.883	18.86	0	0	0	48.167	21.828	16.946	0	0	0
unigene98460	---NA---	340	0	0	0	0	0	0	0	0	0	0	16.001	18	0	0	22	21	26.997	0	0	0	0	0	0	0	0	0	0	0	0	0	0	0	39	18	18	0	0	0	24	18	27	0	0	0
unigene116043	---NA---	341	0	0	0	0	0	0	0	0	0	0	28	13.16	0	0	18.002	14	20.001	0	0	0	0	0	0	0	0	0	0	0	0	0	0	0	36	28.888	16	0	0	0	23	16	20	0	0	0
unigene118144	Disease resistance protein RPS6; Resistance to Pseudomonas syringae 6	342	0	0	0	0	0	0	0	0	0	0	24	21	0	0	0	12	21	0	0	0	0	0	0	0	0	0	0	0	0	0	0	0	39	13	15	0	0	0	25	31	24	0	0	0
unigene66555	Disease resistance protein LAZ5; Protein LAZARUS 5; Protein TOLERANCE TO TOBACCO RINGSPOT VIRUS 1	343	0	0	0	0	0	0	0	0	0	0	22	18	0	0	0	18	16	0	0	0	0	0	0	0	0	0	0	0	0	0	0	0	28	19	20	0	0	0	16	14	19	0	0	0
isotig51728	protein PIGMENT DEFECTIVE 338, chloroplastic-like	344	0	0	0	0	0	0	0	0	0	0	21.775	16.127	0	0	31.277	13.116	20.166	0	0	0	0	0	0	0	0	0	0	0	0	0	0	0	34.049	0	27.123	0	0	0	24.161	17.814	28.303	0	0	0
unigene96198	probable disease resistance protein At4g27220 isoform X1	345	0	0	0	0	0	0	0	0	0	0	29	20	0	0	19	27	21.001	0	0	0	0	0	0	0	0	0	0	0	0	0	0	0	16	11	15	0	0	0	20	21.446	16	0	0	0
unigene96793	---NA---	346	0	0	0	0	0	0	0	0	0	0	14	13	0	0	14	13	20	0	0	0	0	0	0	0	0	0	0	0	0	0	0	0	15	12	20	0	0	0	27	26	25	0	0	0
isotig105926	---NA---	347	0	0	0	0	0	0	0	0	0	0	38	41.001	0	0	25	29.371	26.035	0	0	0	0	0	0	0	0	0	0	0	0	0	0	0	24.008	24	25	0	0	0	27	32	36	0	0	0
isotig66151	LRR receptor-like serine/threonine-protein kinase FEI 1; Flags: Precursor	348	0	0	0	0	0	0	0	0	0	0	38	31	0	0	25	32	21	0	0	0	0	0	0	0	0	0	0	0	0	0	0	0	31	35.013	13	0	0	0	15	31	38	0	0	0
isotig35684	---NA---	349	0	0	0	0	0	0	0	0	0	0	24.905	30.901	0	0	23.519	24.968	30.337	0	0	0	0	0	0	0	0	0	0	0	0	0	0	10.722	23.556	39.091	23.667	0	0	0	13.234	37.267	37.851	0	0	0
unigene36735	LRR receptor-like serine/threonine-protein kinase ER2; ERECTA homolog 2; Short=ER homolog 2; Short=OsER2; Receptor-like cytoplasmic kinase 85; Short=OsRLCK85; Flags: Precursor	350	0	0	0	0	0	0	0	0	0	0	22.696	29.038	0	0	24.853	32.441	37.223	0	0	0	0	0	0	0	0	0	0	0	0	0	0	0	35.639	29.26	29.117	0	0	0	14.601	18.547	35.04	0	0	0
isotig99495	hypothetical protein CL625Contig1_03, partial	351	0	0	0	0	0	0	0	0	0	0	23.685	32.617	0	0	33.196	36.264	19.993	0	0	0	0	0	0	0	0	0	0	0	0	0	0	0	22	50.394	16.316	0	0	0	38.926	18.601	23	0	0	0
isotig95878	---NA---	352	0	0	0	0	0	0	0	0	0	0	35.705	23.243	0	0	33.875	19.975	47.775	0	0	0	0	0	0	0	0	0	0	0	0	0	0	0	30.712	30.06	20.966	0	0	0	17.04	45.924	15.951	0	0	0
isotig61711	---NA---	353	0	0	0	0	0	0	0	0	0	0	33	29	0	0	38.42	0	42	0	0	0	0	0	0	0	0	0	0	0	0	0	0	0	32	17	16	0	0	0	16	23	19	0	0	0
unigene194961	probable E3 ubiquitin ligase SUD1	354	0	0	0	0	0	0	0	0	0	0	43	30	0	0	14	21	21	0	0	0	0	0	0	0	0	0	0	0	0	0	0	0	24	34	21	0	0	0	16	33	13	0	0	0
unigene74067	UDP-glycosyltransferase 86A2	355	0	0	0	0	0	0	0	0	0	0	30.97	28	0	0	21.711	23.002	21.943	0	0	0	0	0	0	0	0	0	0	0	0	0	0	0	34.921	21	42.492	0	0	0	24.454	23.001	21.518	0	0	0
isotig95703	---NA---	356	0	0	0	0	0	0	0	0	0	0	27	25	0	0	20	28	19	0	0	0	0	0	0	0	0	0	0	0	0	0	0	0	31	19	33	0	0	0	20	14	24	0	0	0
unigene206897	---NA---	357	0	0	0	0	0	0	0	0	0	0	24.535	23.274	0	0	11.378	21.843	22.212	0	0	0	0	0	0	0	0	0	0	0	0	0	0	0	20.373	30.459	36.888	0	0	0	16.005	22.021	23.327	0	0	0
unigene129502	---NA---	358	0	0	0	0	0	0	0	0	0	0	41	22	0	0	12	14	21	0	0	0	0	0	0	0	0	0	0	0	0	0	0	0	18	16	37	0	0	0	20	25	34	0	0	0
isotig89230	Aldo-keto reductase family 1 member A1; Alcohol dehydrogenase [NADP(+)]; Aldehyde reductase; Glucuronate reductase; Glucuronolactone reductase	359	0	0	0	0	0	0	0	0	0	0	35.691	14.27	0	0	21.524	15.301	12.805	0	0	0	0	0	0	0	0	0	0	0	0	0	0	0	27.487	12.444	31.909	0	0	0	22.518	17.519	22.169	0	0	0
isotig123493	---NA---	360	0	0	0	0	0	0	0	0	0	0	61.133	30	0	0	19.24	19.167	13	0	0	0	0	0	0	0	0	0	0	0	0	0	0	0	19.585	0	11	0	0	0	19	14	22	0	0	0
unigene147567	Ubiquitin-60S ribosomal protein L40; Contains: Ubiquitin; Contains: 60S ribosomal protein L40; CEP52; Flags: Precursor	361	0	0	0	0	0	0	0	0	0	0	741.977	697.246	0	0	567.157	443.598	485.965	0	0	0	0	0	0	0	0	0	0	0	0	0	0	0	512.227	472.463	406.161	0	0	0	585.775	883.56	352.718	0	0	0
unigene26611	---NA---	362	0	0	0	0	0	0	0	0	0	0	577.227	619.341	0	0	434.789	519.317	471.723	0	0	0	0	0	0	0	0	0	0	0	0	0	0	0	659.496	360.135	645.255	0	0	0	557.642	549.118	725.875	0	0	0
isotig53829	Purple acid phosphatase 18; Flags: Precursor	363	0	0	0	0	0	0	0	0	0	0	692.21	655.727	0	0	523.675	500.042	427.106	0	0	0	0	0	0	0	0	0	0	0	0	0	0	0	647.041	408.815	350.177	0	0	0	655.008	482.707	471.29	0	0	0
unigene1189	---NA---	364	0	0	0	0	0	0	0	0	0	0	395.085	442.895	0	0	363.776	404.682	411.431	0	0	0	0	0	0	0	0	0	0	0	0	0	0	0	575.372	428.095	455.968	0	0	0	479.471	541.892	458.526	0	0	0
unigene3568	---NA---	365	0	0	0	0	0	0	0	0	0	0	550.978	267.925	0	0	262.846	364.141	223.568	0	0	0	0	0	0	0	0	0	0	0	0	0	0	0	525.392	500.736	360.85	0	0	0	315.512	441.213	863.057	0	0	0
unigene142336	60S ribosomal protein L35	366	0	0	0	0	0	0	0	0	0	0	277.048	347.982	0	0	229.332	300.84	341.411	0	0	0	0	0	0	0	0	0	0	0	0	0	0	0	350.209	262.898	274.151	0	0	0	245.671	320.126	343.702	0	0	0
unigene20567	---NA---	367	0	0	0	0	0	0	0	0	0	0	297.852	309.57	0	0	212.844	229.335	223.789	0	0	0	0	0	0	0	0	0	0	0	0	0	0	0	324.01	279.609	373.859	0	0	0	314.592	302.023	374.192	0	0	0
PUT-4723	scarecrow-like protein 29	368	0	0	0	0	0	0	0	0	0	0	279.613	277.317	0	0	291.787	250.778	282.887	0	0	0	0	0	0	0	0	0	0	0	0	0	0	0	241.567	201.611	231.545	0	0	0	236.149	265.693	342.385	0	0	0
isotig121811	60S ribosomal protein L10a	369	0	0	0	0	0	0	0	0	0	0	260.979	266.997	0	0	229.451	180.896	213.171	0	0	0	0	0	0	0	0	0	0	0	0	0	0	0	295.445	202.613	237.234	0	0	0	281.14	252.626	259.974	0	0	0
unigene114035	Taxadiene synthase; Taxa-4(5),11(12)-diene synthase	370	0	0	0	0	0	0	0	0	0	0	225.727	321.032	0	0	387.012	181.002	393.777	0	0	0	0	0	0	0	0	0	0	0	0	0	0	0	255.998	257.294	150	0	0	0	161.186	255.945	255.486	0	0	0
isotig52219	taxadiene synthase	371	0	0	0	0	0	0	0	0	0	0	221.325	289.816	0	0	379.474	206.682	405.414	0	0	0	0	0	0	0	0	0	0	0	0	0	0	0	275.089	190.959	149.808	0	0	0	164.424	236.947	243.533	0	0	0

## Sheet: Table S5 - HM turquoise
Table S5. Genes included in the turquoise module.
ID	Description	HMorder	ss - ww - SS/SR - 1.4	ss - ww - SS/SR - 1.5	ss - ww - SS/SR - 1.6	rs - ww - SS/SR - 1.4	rs - ww - SS/SR - 1.5	rs - ww - SS/SR - 1.6	ss - ww - SS/TR - 18.5	ss - ww - SS/TR - 18.6	rs - ww - SS/TR - 18.5	rs - ww - SS/TR - 18.6	ss - ww - TS/SR - 1.1	ss - ww - TS/SR - 1.9	rs - ww - TS/SR - 1.1	rs - ww - TS/SR - 1.9	ss - ww - TS/TR - 18.7	ss - ww - TS/TR - 18.9	ss - ww - TS/TR - 18.15	rs - ww - TS/TR - 18.7	rs - ww - TS/TR - 18.9	rs - ww - TS/TR - 18.15	ss - wd - SS/SR - 1.8	ss - wd - SS/SR - 1.10	ss - wd - SS/SR - 1.16	rs - wd - SS/SR - 1.8	rs - wd - SS/SR - 1.10	rs - wd - SS/SR - 1.16	ss - wd - SS/TR - 18.10	ss - wd - SS/TR - 18.12	ss - wd - SS/TR - 18.16	rs - wd - SS/TR - 18.10	rs - wd - SS/TR - 18.12	rs - wd - SS/TR - 18.16	ss - wd - TS/SR - 1.2	ss - wd - TS/SR - 1.12	ss - wd - TS/SR - 1.15	rs - wd - TS/SR - 1.2	rs - wd - TS/SR - 1.12	rs - wd - TS/SR - 1.15	ss - wd - TS/TR - 18.3	ss - wd - TS/TR - 18.11	ss - wd - TS/TR - 18.17	rs - wd - TS/TR - 18.3	rs - wd - TS/TR - 18.11	rs - wd - TS/TR - 18.17
isotig116226	nitronate monooxygenase	1	0	18.084	0	3877.91	3027.04	5811.5	0	0	2369.68	2792.35	9636.81	9981.12	3712.14	4774.37	5874.41	7633.77	5443.45	2790.05	4822.17	4409.39	0	0	0	4600.74	3827.49	3623.87	0	0	0	4626.5	2216.85	4411.56	11123.9	9222.54	7872.09	5259.56	2889.61	4927.95	9516.55	10018.5	12652.2	3476.45	3538.57	4618.8
isotig08580	Alcohol dehydrogenase 1	2	75.307	96.934	62.555	2611.34	2604.31	2860.16	57.969	44.423	674.859	504.048	6646.39	5688.85	3380.01	3324.2	4155.18	6885.97	4925.39	682.707	953.346	636.182	50.398	22.457	101.197	2270.32	1818.97	3096.91	105.056	55.325	56.755	943.352	795.596	614.125	8076.42	5926.07	7466.57	4441.15	4252.6	3044.01	7429.08	8682.54	6177.98	970.75	1138.36	1158.23
unigene23724	---NA---	3	0	0	0	1245.48	1702.74	2614.04	0	0	1504.09	1356.23	2566.37	4020.35	932.196	1972.12	4757.43	3499.34	3574.23	2175.85	2678.24	1890.15	0	0	0	3978.11	6236.27	1072.49	0	0	0	4655.15	3437	6465.66	2714.67	2338.37	3990.13	1555.71	1271.5	3871.64	2462.27	3131.97	4345.55	948.032	3519.66	4063.85
unigene127158	unknown	4	0	0	0	2523.53	2600.95	2259.01	0	0	2298.78	2201.97	4209.23	3534.65	1606.57	2022.07	3398.18	3812.74	3172.82	2613.48	2121.07	2106.8	0	0	0	2726.13	3051.5	1695.13	0	0	0	2964.58	2798.6	2680.59	3441.83	3464.29	3923.74	1937.59	1704.03	2705.98	3368.74	4119.13	3903.26	1426.78	2614.76	2088.34
isotig20844	Photosystem II 10 kDa polypeptide, chloroplastic; Flags: Precursor	5	23.256	34.946	24.725	3249.2	2371.1	4129.5	20.715	29.331	2377.69	2182.19	4977.34	5122.16	3436.28	4664.55	2882.95	5464.11	2800.54	2577.93	3987.67	2769.21	18.445	14.168	27.887	2544	1861.09	2662.06	33.797	33.336	30.535	3879.4	2164.21	1727.02	4717.95	4548.14	2847.7	3922.61	2857.99	2299.46	3831.02	4641.18	5530.87	3431.23	3963.92	4308.52
unigene206390	---NA---	6	0	0	0	347.949	499.552	624.854	0	0	1197.04	1038.65	4732.2	4472.9	1375.58	1124.82	3617.32	4838.61	3421.41	824.295	2054.74	2119.64	0	0	0	631.82	497.261	1746.87	0	0	0	1253.14	552.713	1489.79	3868.66	1950.87	2251.94	3323.41	1259.88	2571.28	1933.09	2397.5	3427.88	1133.72	1020.02	1468.32
isotig26679	Cysteine-rich repeat secretory protein 55; Flags: Precursor	7	0	0	0	3542.95	704.223	5530.02	0	0	151.153	467.959	691.497	2081.11	2762.07	7240.99	387.494	7601.59	1443.1	236.522	7254.52	423.247	0	0	0	3838.19	2314.67	488.624	0	0	0	1986.9	400.619	278.751	962.502	2946.55	471.33	3265.24	2052.86	1077.4	1241.2	3035.49	491.148	1444.02	3120.1	1764.47
unigene29895	Ubiquitin-60S ribosomal protein L40; Contains: Ubiquitin; Contains: 60S ribosomal protein L40; CEP52; Flags: Precursor	8	0	0	0	828.481	623.124	710.984	0	0	984.056	970.826	1941.89	2056.99	772.979	945.984	1592.69	1943.13	1726.23	1084.92	738.669	1827.86	0	0	0	665.342	435.561	1257.98	0	0	0	1709.58	1214.34	1667.07	2819.22	1622.45	2377.36	1262.34	719.427	1198.23	2561.79	2127.55	2608.63	1384.13	1333.79	1783.28
isotig55160	unknown	9	0	0	0	820.144	1208.96	909.57	0	0	1958.07	1696.72	2512.43	2028.61	609.529	616.427	2087.24	1808.74	2098.68	2023.52	767.092	2289.23	0	0	0	509.797	456.546	969.447	0	0	0	1231.43	942.413	648.732	2059.62	1038.19	827.937	911.78	815.855	470.424	1369.64	1749.2	1614.84	931.069	948.298	592.756
isotig65582	Putative lipid-transfer protein DIR1; Protein DEFECTIVE IN INDUCED RESISTANCE 1; Flags: Precursor	10	0	0	0	813.059	358.533	284.148	0	0	192.554	239.09	2895.53	2206.59	624.595	320.01	1089.52	2110.12	794.786	232.036	129.015	213.62	0	0	0	229.665	81.862	855.013	0	0	0	324.374	330.817	21.545	2588.11	1798.41	589.506	505.013	654.942	208.642	2487.73	2945.45	721.275	518.5	417.551	120.982
isotig12970	---NA---	11	0	0	0	1233	943	1468	0	0	885	985	1143	1043.99	1262	1418	820	1143.99	783	1059.98	1128	1301.99	0	0	0	1364	1257	1209	0	0	0	1796.99	932	1450	1289	823	1238.99	1469	906.994	1751.99	1210.99	1181	1469.99	917	1297	1583.98
unigene4218	Cytochrome P450 750A1; Cytochrome P450 CYPC	12	0	0	0	939.457	631.459	985.787	0	0	406.011	448.637	1522.95	1254.88	870.025	1000.19	1444.9	1491.83	1426.89	498.763	1268.08	555.852	0	0	0	913.152	1308.87	1212.29	0	0	0	587.829	543.698	417.661	1329.25	1597.96	1216.23	1280.08	1224.9	1190.99	1239.55	1441.86	1717.17	1081.94	823.01	1135.75
isotig13318	60S ribosomal protein L28	13	29.039	37.663	0	708.515	831.609	666.511	18.62	65.338	810.386	744.334	1441.84	1349.54	748.62	722.382	1188.33	1133.87	1240.34	824.452	893.62	1146.14	25.524	60.352	37.738	588.58	587.041	738.59	51.147	19.22	74.175	945.506	769.12	853.472	1526.52	1135.94	1232.6	1060.15	677.364	931.066	1188.87	1339.36	1342.56	680.424	961.167	898.748
unigene146225	Photosystem II 10 kDa polypeptide, chloroplastic; Flags: Precursor	14	0	0	0	726.827	549.568	821.093	0	0	577.34	504.548	1279.64	1414.15	865.931	955.144	842.108	1464.77	746.542	584.498	912.583	909.404	0	0	0	659.399	402.019	668.98	0	0	0	824.388	484.6	569.636	1355.08	1028.26	648.266	933.626	618.07	687.843	920.373	1069.13	1407.93	796.198	921.626	1005.65
isotig99720	---NA---	15	0	0	0	961.323	500.601	1317.68	0	0	775.29	841.65	849.826	552.028	954.195	1267.83	538.91	566.786	550.414	810.19	1140.89	1869.42	0	0	0	933.887	753.38	1147.19	0	0	0	1257.05	818.194	768.593	676.923	435.975	535.718	1359.69	719.825	1251.87	431.692	680.379	714.531	970.733	1051.95	907.155
isotig84714	Hydrophobic protein LTI6B; Low temperature-induced protein 6B	16	17.301	25.379	19.256	869.299	739.941	1106.85	0	15.234	611.363	631.73	581.219	668.649	734.916	802.089	718.804	771.332	523.964	742.298	558.998	733.284	37.268	29.9	0	1111.44	1301.37	463.436	21.59	22.459	15.107	2174.72	847.763	890.792	518.557	408.103	585.9	799.507	538.931	1468.13	424.729	568.321	475.035	361.415	843.63	1064.86
unigene32780	unknown	17	0	0	0	1116.09	951.141	608.229	0	0	1197.5	1268.22	587.691	980.021	737.546	915.204	1001.35	590.447	820.562	1409.41	552.354	1557.86	0	0	0	473.365	252.301	1033.38	0	0	0	961.018	360.597	69.425	550.941	623.758	548.958	1039.06	504.509	619.669	1064.2	608.551	812.096	980.293	592.047	845.811
unigene17702	unknown	18	0	0	0	802.913	807.381	475.87	0	0	893.862	921.281	516.74	803.361	568.804	809.033	894.309	513.676	730.649	1194.32	450.772	1186.54	0	0	0	386.201	209.249	891.84	0	0	0	831.21	300.69	68.575	496.185	544.924	447.585	846.237	429.843	542.264	997.811	556.294	667.95	739.297	469.299	744.066
unigene15631	Universal stress protein F	19	0	0	0	434.242	1029.89	371.162	0	0	1078.26	1043.99	741.886	1018.11	228.432	434.986	953.734	519.537	901.644	994.903	145.729	1221.15	0	0	0	600.493	331.327	947.91	0	0	0	893.444	743.807	400.79	834.772	693.383	760.047	466.938	433.472	602.655	782.614	842.607	913.351	533.019	482.345	316.879
isotig18445	---NA---	20	0	0	0	535.095	546.378	421.317	0	0	593.268	660.774	712.091	735.767	384.218	441.116	846	791.764	826.495	761.508	558.68	851.12	0	0	0	473	404.293	782.969	0	0	0	1192.18	711.619	937.095	1002.15	1250.69	925.916	754.992	652.459	702.82	1231.67	1279.7	972.421	726.139	969.848	655.709
unigene209601	Programmed cell death protein 5; TF-1 cell apoptosis-related protein 19; Short=Protein TFAR19	21	0	0	0	514.015	589.447	550.939	0	0	665.726	530.182	766.334	918.561	357.636	602.199	862.926	984.658	837.633	579.637	378.076	922.668	0	0	0	518.124	516.528	858.828	0	0	0	649.015	666.392	907.788	824.874	658.992	611.175	579.433	526.07	837.372	898.392	952.341	916.323	456.536	651.4	484.494
unigene29775	---NA---	22	0	0	0	534.294	551.377	633.894	0	0	444.223	463.266	1221.9	1006.45	626.896	696.382	792.955	1031.22	788.977	438.24	550.499	553.797	0	0	0	584.682	562.382	528.662	0	0	0	834.197	312.263	735.972	1412.01	881.224	1272.08	918.24	362.156	925.273	945.537	1049.39	1524.83	317.167	466.831	592.652
isotig63679	---NA---	23	0	0	0	550.9	495.779	667.398	0	0	391.024	385.632	1119.83	981.867	637.177	700.762	643.258	982.992	745.814	422.426	511.927	531.655	0	0	0	572.993	441.489	496.194	0	0	0	580.139	317.017	430.31	1329.33	912.059	1111.84	699.985	379.387	767.677	982.472	904.247	1249.78	310.068	408.849	499.237
isotig82159	b2 protein	24	0	0	0	710.781	672.508	690.641	0	0	563.04	477.414	680.442	643.012	575.537	647.804	554.287	550.64	494.931	632.962	637.814	411.04	0	0	0	588.378	635.736	502.22	0	0	0	815.847	617.055	597.577	799.336	481.003	697.722	762.346	699.132	797.788	553.957	608.444	716.827	494.346	690.164	756.61
unigene17532	---NA---	25	0	0	0	253.876	422.891	651.005	0	0	320.671	301.507	563.82	911.456	182.65	450.352	1088.81	711.67	816.946	452.294	610.021	591.022	0	0	0	926.2	1333.55	309.047	0	0	0	1119.33	848.659	1802.25	654.377	510.974	859.308	346.362	313.227	850.002	543.626	747.784	943.381	209.65	808.312	946.841
isotig19040	putative dehydrin	26	0	0	0	224.405	313.022	441.331	0	0	308.328	301.505	482.063	834.386	179.809	372.078	937.938	639.117	656.824	374.791	554.923	576.153	0	0	0	679.829	936.252	245.661	0	0	0	780.462	584.76	1399.02	398.045	404.463	774.454	283.721	229.331	790.808	378.4	644.379	817.188	204.939	640.099	778.875
isotig111115	unknown	27	0	0	0	408.753	319.438	653.922	0	0	589.434	548.123	834.507	667.671	227.663	408.83	824.705	775.134	736.218	512.302	525.02	646.613	0	0	0	812.028	1024.79	305.371	0	0	0	930.88	601.09	918.687	536.455	529.08	786.637	303.717	246.45	619.278	604.987	948.774	765.453	318.073	714.604	492.894
PUT-1714	Xyloglucan endotransglucosylase/hydrolase protein 2; Short=At-XTH2; Short=XTH-2; Flags: Precursor	28	3113.08	2588.39	1817.02	0	0	0	2332.45	2521.74	13.122	0	0	0	0	0	0	0	0	0	0	0	1328.36	1609.9	1506.48	0	0	41.882	1759.52	1176.46	566.472	0	0	0	0	0	0	0	0	0	0	0	0	0	0	0
isotig73809	Disease resistance protein RPV1; NAD(+) hydrolase RPV1; Resistance to Plasmopara viticola protein; Short=MrRVP1	29	1403.91	1294.7	1191.96	0	0	0	1309.37	1500.35	0	0	0	0	0	0	0	0	0	0	0	0	1092.68	1251.67	1770.36	0	0	20	1347.31	1310.79	894.914	0	0	0	0	0	0	0	0	0	0	0	0	0	0	0
unigene208476	Auxin-repressed 12.5 kDa protein	30	1583.82	1552.78	1198.37	0	0	0	879.566	890.825	0	0	0	0	0	0	0	0	0	0	0	0	1575.58	1113.61	1388.73	0	0	10.126	1388.98	1470.67	1142.39	0	0	0	0	0	0	0	0	0	0	0	0	0	0	0
isotig28444	Putative disease resistance protein At5g47280	31	437.325	936.677	589.646	0	0	0	432.421	311.416	0	0	0	0	0	0	0	0	0	0	0	0	1282.74	728.436	1133.41	0	0	0	791.036	1491.46	1074.1	0	0	0	0	0	0	0	0	0	0	0	0	0	0	0
unigene9605	unknown	32	935.081	841.978	880.994	0	0	0	865.029	690.883	0	0	0	0	0	0	0	0	0	0	0	0	745.717	580.947	1230.24	0	0	0	920.227	834.421	473.464	0	0	0	0	0	0	0	0	0	0	0	0	0	0	0
PUT-10090	---NA---	33	0	0	0	199.698	152.703	331.918	0	0	275.898	314.543	1582.8	1420.64	420.258	515.143	1089.35	1341.63	1097.52	193.357	533.3	651.155	0	0	0	322.921	189.902	455.096	0	0	0	223.614	208.685	339.654	1259.55	644.739	636.668	926.434	332.478	605.052	638.408	757.062	1006.71	329.678	262.868	400.503
unigene11618	Disease resistance protein TAO1; Protein TARGET OF AVRB OPERATION 1	34	0	11.86	0	235.138	458.153	653.982	0	0	350.807	303.76	712.718	507.779	311.855	296.962	754.836	456.199	1074.26	371.948	214.241	527.385	0	0	0	494.435	592.383	482.626	0	0	0	556.547	514.599	394.704	837.135	560.078	510.483	443.859	261.84	384.752	1128.67	932.917	719.748	304.884	397.642	450.756
unigene37460	Probable LRR receptor-like serine/threonine-protein kinase At5g48740; Flags: Precursor	35	0	0	0	322.239	431.614	329.854	0	0	373.666	358.349	634.27	696.378	316.55	380.388	789.087	734.706	839.882	418.179	293.593	353.672	0	0	0	230.92	212.148	522.325	0	0	0	222.979	204.065	143.539	1057.17	863.535	808.209	547.259	464.86	320.1	1174.85	1148.58	730.518	414.369	317.848	331.206
unigene30327	Acyl carrier protein 2, chloroplastic; Acyl carrier protein II; Short=ACP II; Flags: Precursor	36	0	0	0	428.697	470.398	299.547	0	0	390.895	376.802	795.598	888.895	404.061	392.795	744.268	591.671	706.682	444.881	191.156	401.131	0	0	0	369.046	539.953	438.225	0	0	0	575.812	344.011	367.904	887.598	514.41	1027.71	467.883	303.513	814.397	816.163	730.427	777.484	400.724	387.191	451.01
unigene8763	ACT domain-containing protein ACR4; Protein ACT DOMAIN REPEATS 4	37	0	0	0	467.612	372.138	563.442	0	0	231.35	200.5	712.509	658.51	506.326	639.436	464.107	542.326	554.285	258.039	240.487	160.88	0	0	0	470.811	379.632	406.508	10.237	0	0	241.673	182.489	170.872	721.503	622.753	627.442	697.469	514.879	574.335	686.91	603.884	798.063	197.767	253.571	263.788
isotig37841	putative lipid-transfer protein DIR1	38	0	0	0	535.703	216.231	152.249	0	0	108.205	155.606	1749.4	1052.92	306.241	153.864	528.432	871.394	321.548	151.487	60.945	121.197	0	0	0	105.909	48.653	468.123	0	0	0	167.807	154.981	19	1234.61	923.439	336.828	300.52	352.621	88.063	1341.52	1562.91	325.065	329.693	214.703	50.649
unigene97029	---NA---	39	0	0	0	501.459	473.466	536.315	0	0	345.821	364.547	446.231	332.598	531.238	465.693	285	518.258	306.546	376.306	423.029	503.411	0	0	0	390.931	320.001	441.392	0	0	0	480.898	332.502	361.465	529.436	430.875	401.29	551.056	332.636	529.21	454.261	428.02	350.099	268.188	323.948	360.637
unigene206317	Stem-specific protein TSJT1	40	0	0	0	296.498	317.368	319.016	0	0	255.119	209.231	416.237	305.543	265.477	252.65	350.432	333.471	294.225	276.082	379.718	264.627	0	0	0	577.385	701.5	301.451	0	0	0	564.573	481.285	734.044	471.047	473.056	468.431	307.983	329.495	499.197	460.846	572.015	442.123	186.233	447.243	311.226
unigene33830	unknown	41	0	0	0	246.212	380.321	250.366	0	0	206.026	320.452	198.626	365.294	92.41	298.029	190.979	173.917	200.349	221.994	154.899	244.889	0	0	0	273.267	263.141	251.436	0	0	0	480.675	338.051	693.035	199.952	158.009	205.634	198.787	97.29	256.924	335.076	358.296	561.731	308.649	208.146	676.568
unigene29919	protein RESPONSE TO LOW SULFUR 2	42	0	0	0	588.679	509.703	226.012	0	0	398.357	453.678	294.159	376.617	199.433	261.543	540.439	494.182	564.758	448.417	147.466	445.083	0	0	0	391.666	223.125	437.109	0	0	0	586.162	390.302	411.283	336.253	410.497	417.047	198.058	286.903	243.816	450.498	721.796	327.829	209.485	372.456	160.042
isotig49817	Protein unc-80 like	43	0	0	0	561.165	526.371	229.787	0	0	383.602	437.395	577.279	633.682	302.614	399.115	600.165	555.592	636.895	464.82	109.54	582.513	0	0	0	309.07	143.963	310.991	10.566	0	0	342.928	146.457	52.395	553.337	408.666	454.818	310.608	232.107	334.389	403.089	553.97	292.713	159.462	159.999	97.135
isotig56024	Disease resistance protein RUN1; NAD(+) hydrolase RUN1; NADP(+) hydrolase RUN1; Resistance to Uncinula necator protein; Short=MrRUN1	44	0	0	0	201.341	502.686	124.532	0	0	554.185	358.373	241.986	313.267	126.027	183.614	427.467	180.557	537.642	665.223	145.469	835.686	0	0	0	194.868	149.91	467.054	0	0	0	256.144	442.671	337.203	276.017	294.236	216.566	194.454	258.745	295.641	209.251	346.043	202.982	256.135	361.102	236.693
isotig55799	---NA---	45	0	0	0	167.962	338.146	200.599	0	0	349.156	257.519	574.154	551.208	291.544	274.398	471.364	391.903	458.231	354.928	210.172	464.034	0	0	0	128.76	80.21	346.287	0	0	0	84	85.085	40	376.129	242.991	160	205.001	130.039	118.077	281.006	188.58	106.038	147.026	58.105	81.01
unigene33977	unknown	46	0	12.977	0	174.618	241.636	165.731	0	0	319.659	345.445	238.704	380.218	146.104	170.522	390.047	261.769	347.784	305.04	155.443	549.01	0	0	0	173.215	163.29	315.43	0	14.202	0	344.442	200.019	175.732	274.327	211.102	125.64	168.175	149.166	136.485	235.148	429.351	225.352	137.467	299.508	131.203
unigene12160	UTP--glucose-1-phosphate uridylyltransferase; UDP-glucose pyrophosphorylase; Short=UDPGP; Short=UGPase	47	0	0	0	305	290.226	352	0	0	311	298	621.876	568	219	294	461.142	537.429	527.984	351	326.195	292	0	0	0	303	414	236	0	0	0	448	362.593	415	630.829	568.912	662.004	362.775	352	435.63	582	642.874	652.588	253	472	457.014
isotig128281	Outer envelope pore protein 16-1, chloroplastic; Chloroplastic outer envelope pore protein of 16 kDa 1; Short=AtOEP16-1; Short=OEP16-1; Outer plastid envelope protein 16-L; Short=AtOEP16-L; Short=Leave outer plastid envelope protein 16; Protochlorophyllide-dependent translocon protein 16; Short=Ptc16	48	0	0	0	317.656	369.809	302.317	0	0	283.15	259.678	586.736	596.193	301.371	285.87	467.302	461.454	444.054	332.502	260.881	237.745	0	0	0	289.205	293.988	275.67	0	0	0	341.145	205.048	230.251	675.54	473.555	551.219	428.694	288.153	445.597	625.622	589.797	733.372	257.8	281.948	358.981
unigene33074	Ubiquitin-40S ribosomal protein S27a; Contains: Ubiquitin; Contains: 40S ribosomal protein S27a; Flags: Precursor	49	0	0	0	250.425	260.307	187.031	0	0	368.83	321.978	497.154	530.257	240.211	274.733	402.578	467.15	462.582	358.04	117.344	575.809	0	0	0	197.931	168.334	405.688	0	0	0	469.248	398.91	371.034	648.682	387.773	614.866	300.246	173.025	421.503	678.674	593.53	667.053	299.052	326.918	426.763
unigene94366	Disease resistance protein TAO1; Protein TARGET OF AVRB OPERATION 1	50	0	0	0	159.485	186.722	175.877	0	0	276.186	195.669	437.961	403.062	167.119	187.496	436.987	421.962	472.064	271.005	199.013	399.098	0	0	0	179.645	160.006	382.094	0	0	0	383.119	336.722	288.588	610.664	374.174	442.733	250.207	242.838	392.464	621.079	489.423	689.753	321.771	368.89	476.777
unigene209451	Transmembrane protein 184C; Transmembrane protein 34	51	0	0	0	177.817	231.71	174.27	0	0	259.546	249.645	483.777	473.922	219.886	267.573	346.799	376.131	398.718	250.814	251.499	326.823	0	0	0	228.352	189.657	220.594	0	0	0	315.943	259.132	348.855	582.757	437.238	413.797	276.034	295.301	388.037	498.707	533.014	501.494	271.237	264.358	337.111
isotig25386	---NA---	52	0	0	0	254.724	230.86	261.471	0	0	154.985	173.481	410.67	437.416	184.594	220.594	334.802	489.937	369.204	198.738	157.679	262.961	0	0	0	282.488	259.698	200.541	0	0	0	313.495	170.005	374.699	506.124	378.777	470.815	235.623	170.618	456.654	483.096	512.233	445.718	151.602	205.953	262.709
unigene9632	---NA---	53	0	0	0	282.044	178.999	281	0	0	158	219.052	433.046	356.031	233.928	229.821	234.27	400.773	266.083	198	180.438	217.072	0	0	0	259.526	197.68	196.87	0	0	0	419.742	183.457	237.941	467.36	329.172	407.148	257.89	174.022	424.301	360.117	392.398	403.982	174	228.099	262
unigene146077	Uncharacterized protein Mb0911c	54	0	0	0	98.771	110.488	53.371	0	0	194.296	195.516	371.559	406.674	57.475	74.25	326.005	341.696	343.025	233.036	98.507	136.814	0	0	0	193.421	206.695	137.909	0	0	0	733.825	366.832	463.104	545.516	462.535	523.831	105.047	74.424	220.679	413.665	725.37	534.097	147.805	363.485	336.702
isotig34336	LRR receptor-like serine/threonine-protein kinase FLS2; Protein FLAGELLIN-SENSING 2; Protein FLAGELLIN-SENSITIVE 2; Flags: Precursor	55	0	15	0	132.458	215.385	113.527	0	0	213.875	134.442	732.732	899.557	222.533	235.564	529.076	547.153	790.712	207.972	119.783	146.048	0	0	12	119.895	113.591	186.295	0	0	0	86.784	88.971	52.542	585.595	541.846	546.223	239.114	104.518	176.118	734.353	715.785	466.209	111.173	97.508	107.616
isotig82156	Thioredoxin-like protein CXXS1; Short=AtCXXS1; Mono-cysteine thioredoxin 1	56	0	0	0	482.856	424.216	729.275	0	0	19.037	12.725	438.839	342.766	395.524	452.264	246.911	506.057	233.506	25.609	40.839	17.4	0	0	0	367.636	319.562	232.005	0	0	0	27.252	17.896	27.626	294.352	442.898	180.56	460.91	371.932	273.942	270.211	439.853	297.854	15.357	28.316	12.57
unigene26114	unknown	57	0	0	0	282.357	241.989	233.082	0	0	163.714	165.55	244.154	189.106	191.598	212.162	219.132	353.329	182.97	181.203	210.962	236.951	0	0	0	184.865	169.162	265.512	0	0	0	277.294	289.752	155.066	252.383	378.335	218.943	261.24	254.954	273.303	366.067	358.014	400.135	201.264	209.612	214.179
isotig09264	HR-like lesion-inducer	58	0	0	0	202.713	206.283	234.829	0	0	174.234	163.318	415.647	372.763	199.798	181.02	258.602	281.301	336.779	202.58	83.381	168.614	0	0	0	163.159	153.158	234.187	0	0	0	214.476	231.136	118.113	399.905	280.294	405.039	210.929	148.469	219.862	353.47	401.137	377.199	130.382	101.497	172.109
isotig50765	Glutathione S-transferase U19; Short=AtGSTU19; GST class-tau member 19; Glutathione S-transferase 8	59	0	0	0	161.896	145.368	239.576	0	0	137.178	190.338	378.333	275.393	140.659	221.062	286.335	317.376	281.624	173.585	192.483	202.558	0	0	0	217.859	167.259	165.877	0	0	0	181.16	171.505	160.494	326.129	243.095	314.314	231.922	168.775	226.309	365.033	324.717	384.897	135.249	208.697	188.386
unigene144861	Ferredoxin	60	0	0	0	250.015	147.21	334.771	0	0	157.477	164.597	424.841	371.936	265.394	253.192	149.135	304.546	132.975	203.592	224.904	163.491	0	0	0	218.325	125.417	150.79	0	10.121	0	245.305	153.673	95.067	351.746	258.342	235.688	255.673	113.935	172.677	239.05	289.136	349.486	268.271	212.559	186.761
unigene1372	Uncharacterized protein YnbD	61	0	0	0	273.142	308.703	240.496	0	0	279.657	245.784	273.011	241.279	203.914	267.214	228.192	260.273	233.053	280.091	195.641	306.516	0	0	0	180.443	165.28	286.337	0	0	0	253.729	166.592	177.131	284.117	203.108	224.77	238.376	174.559	229.719	237.864	207.259	201.181	210.845	208.612	205.621
unigene203512	---NA---	62	0	0	0	178.602	199.628	224.541	0	0	213.575	210.899	168.569	218.997	229.536	229.423	163.252	227.727	162.896	231.285	152.11	233.775	0	0	0	193.362	184.62	288.81	0	0	0	320.614	245.732	317.483	276.107	194.852	238.224	331.469	208.331	391.02	196.695	204.379	299.231	180.723	240.811	324.164
unigene206892	DNA-directed RNA polymerases I, II, and III subunit RPABC4; Short=RNA polymerases I, II, and III subunit ABC4; DNA-directed RNA polymerase II subunit K	63	0	0	0	264.655	183.976	230.084	0	0	192.505	178.44	162.331	235.419	157.229	194.445	185.684	156.48	157.42	207.369	176.071	214.638	0	0	0	210.119	232.84	203.305	0	0	0	300.853	213.103	298.687	195.877	197.506	260.353	252.754	188.992	277.561	227.7	265.013	268.089	170.67	213.407	280.517
unigene22685	---NA---	64	0	0	0	245.977	232.044	184.603	0	0	160.202	210.715	159.258	189.1	172.595	220.536	143.482	140.661	163.183	181.139	126.828	227.06	0	0	0	189.25	167.72	317.258	0	0	0	319.127	217.14	283.462	255.411	139.701	191.246	276.21	179.912	233.377	210.73	184.346	207.469	129.242	202.298	258.859
isotig48503	Protein OSB1, mitochondrial; Organellar single-stranded DNA-binding protein 1; Flags: Precursor	65	11	0	12	221	236.276	209.048	0	0	201.699	208.007	204.912	182.027	216.34	185.847	187.958	153.452	187.004	195	165.067	202.015	0	0	0	172	173.294	241.548	0	0	0	219.017	177.96	157.553	200.742	175.003	170.01	224.818	202.008	230.36	202	216	238.498	181.925	265	179.971
isotig51758	isoflavone reductase-like protein	66	0	0	0	171.82	59	126.8	0	0	168.585	224.224	201.072	306	126	405.368	175	254.091	315.992	172.22	302.169	320.584	0	0	0	201.651	119.087	158	0	0	0	155.228	60.236	128.391	199.205	74.014	310.989	60	38	226.57	91	92.999	284.314	100.034	161.456	382.264
isotig30450	Protein CONTINUOUS VASCULAR RING 1	67	0	0	0	99.583	59.552	167.856	0	0	74	75.008	244.299	230.106	78.313	153.882	165.255	189.002	200.229	75	222.977	85	0	0	0	109.047	182	76.791	0	0	0	210.033	108	150.613	296.033	278	275.091	144.244	98.022	176.651	307.678	273.765	494	121	245.974	277.902
unigene203555	NADH dehydrogenase [ubiquinone] 1 beta subcomplex subunit 2	68	0	0	0	160.976	179.814	161.908	0	0	118.381	143.98	286.032	321.139	138.022	161.928	253.554	236.754	246.976	146.258	123.225	168.718	0	0	0	126.952	122.259	156.673	0	0	0	166.452	115.161	126.603	300.162	330.5	267.608	168.391	123.868	183.811	268.524	284.55	285.931	173.662	149.019	142.113
unigene133439	Cullin-1; Short=OsCUL1; OsCUL1-1	69	0	0	0	98.652	134.798	164	0	0	159.006	122.385	318.999	307.649	123.997	123.17	287.873	183.427	249.805	117.89	131.106	111	0	0	0	134	139.841	102.063	0	0	0	106.172	130.241	90.146	336.697	248.096	326.014	205.277	142	186.578	237.975	280.76	315	130.001	125.288	171.365
unigene16791	Protein TIC 21, chloroplastic; Protein CHLOROPLAST IMPORT APPARATUS 5; Short=AtCIA5; Protein PERMEASE IN CHLOROPLASTS 1; Short=AtPIC1; Translocon at the inner envelope membrane of chloroplasts 21; Short=AtTIC21; Flags: Precursor	70	0	0	0	101.509	102.792	109.353	0	0	122.359	138.801	357.838	338.845	109.394	86.573	218.24	258.481	197.821	121.783	56.97	91.32	0	0	0	118.652	103.09	102.585	0	0	0	159.235	74.295	111.188	323.129	286.841	286.033	118.198	93.766	127.718	322.389	250.672	262.557	71.357	99.196	113.429
unigene17232	Baculoviral IAP repeat-containing protein 8; Inhibitor of apoptosis-like protein 2; Short=IAP-like protein 2; Short=ILP-2	71	0	0	0	112.927	149.614	96.977	0	0	145.803	99.241	237.086	211.271	163.036	144.95	242.264	287.601	250.21	108.149	90.386	150.735	0	0	0	71.737	84.463	229.467	0	0	0	97.031	69.715	96.074	325.551	223.014	271.584	184.829	141.159	141.35	323.413	174.926	341.947	152.206	101.956	107.456
unigene18143	3-dehydrosphinganine reductase TSC10B; 3-ketodihydrosphingosine reductase; Short=KDS reductase; 3-ketosphinganine reductase	72	0	0	0	116.373	156.562	80.951	0	0	201.271	207.582	258.173	291.825	179.314	180.009	234.366	248.9	206.043	177.966	152.708	327.773	0	0	0	76.061	96.586	248.39	0	0	0	151.945	103.374	240.99	260.572	143.135	165.374	241.99	149.704	299.072	175.405	187.632	194.468	146.315	149.276	89.906
unigene206305	NADH dehydrogenase [ubiquinone] 1 beta subcomplex subunit 3-B	73	0	0	0	71.267	107.589	86.762	0	0	160.853	165.181	240.837	253.275	150.248	134.574	184.169	217.215	183.922	115.757	145.821	211.676	0	0	0	102.239	78.906	179.544	0	0	0	145.43	71.315	177.298	243.312	167.215	168.973	230.042	130.789	218.818	188.211	221.587	150.708	139.66	130.199	116.271
unigene21224	unknown	74	0	0	0	142.093	200.279	125.16	0	0	206.478	259.095	177.833	285.603	88.864	95.286	303.339	224.245	275.086	245.437	78.76	324.247	0	0	0	93.607	89.561	172.415	0	0	0	251.252	135.22	88.309	188.253	131.578	94.477	113.648	92.377	86.789	255.408	262.148	188.473	130.718	211.535	73.165
isotig15848	Disease resistance protein TAO1; Protein TARGET OF AVRB OPERATION 1	75	0	0	0	95.117	158.867	305.048	0	0	150.129	149.458	201.487	113.195	119.966	123.61	185.746	106.495	294.225	135.755	71.901	200.25	0	0	0	174.438	225.052	184.919	0	0	0	197.997	179.902	169.835	200.633	154.292	144.66	201.651	83.502	133.994	311.474	259.988	200.403	99.876	177.643	156.375
unigene94252	Disease resistance protein TAO1; Protein TARGET OF AVRB OPERATION 1	76	0	0	0	72.674	149.286	272.793	0	0	135.154	95.365	194.151	126.385	74.758	76.06	189.218	103.052	277.919	139.973	57.446	108.506	0	0	0	181.957	196.318	125.848	0	0	0	155.164	152.249	132.224	226.712	157.994	154.049	193.97	116.878	90.609	352.881	309.557	191.815	108.19	146.417	121.964
unigene13070	---NA---	77	0	0	0	137.968	117	151	0	0	164.729	149.717	186.039	232.834	108.011	183.301	199.999	183.015	163.466	178.638	118.014	224.973	0	0	0	130.988	111	201.005	0	0	0	282.305	147.328	187.921	220.589	193.153	227.997	153.072	137	193.983	244.274	241	238.801	141	124	201.869
unigene7828	Protein ENHANCED DISEASE RESISTANCE 2-like	78	0	0	0	166.08	173.247	92.999	0	0	148.598	155.765	239.995	207.708	81.996	129.098	224.788	158.455	218.346	203.379	84.242	203.929	0	0	0	114.34	119.116	151.621	0	0	0	156.514	148.366	179.854	229.176	183.334	164.447	140.125	105.668	137.048	176.685	245.013	219.039	116.608	129.231	146.853
isotig72642	---NA---	79	0	0	0	88.276	143.036	146.536	0	0	112.714	124.373	144.836	159.623	136.818	182.992	138.206	104.146	142.212	144.081	149.147	224.903	0	0	0	122.892	113.903	232.563	0	0	0	114.294	121.051	138.462	220.77	130.41	125.447	230.486	136.089	162.652	172.147	120.542	207.195	153.848	170.372	200.529
isotig52766	---NA---	80	0	0	0	63.883	104	139.252	0	0	89.196	83.653	211.145	240.107	150.081	171.537	140.758	152.713	137.199	87.552	198.769	136.642	0	0	0	123.418	155.163	114.588	0	0	0	156.546	94.025	195.535	249.779	115.709	213.69	185.731	117.017	272.165	166.45	159.624	271.081	130.792	145.346	278.203
isotig73417	---NA---	81	0	0	0	95.123	60.801	116.034	0	0	42.794	75.11	208.78	179.729	80.98	142.577	132.747	188.509	116.629	69.09	145.353	109.124	0	0	0	119.09	107.788	90.121	0	0	0	155.748	89.8	127.256	204.95	163.873	211.884	174.014	117.415	179.645	197.07	181.868	377.399	114.402	149.381	230.4
unigene35386	---NA---	82	0	0	0	164.766	60.945	173.392	0	0	98.017	95.487	137.132	77.935	135.095	155.211	71.648	117.901	91	121.968	119.959	121.837	0	0	0	197.776	170.121	114.31	0	0	0	360.117	137	188.595	150.119	137.323	186.29	218.865	128.785	285.985	134.948	113	224.931	170.636	244.887	203.139
unigene20678	---NA---	83	0	0	0	111.92	97.174	121.999	0	0	115.163	82.931	137.33	134.608	104.019	111.01	130.524	123.011	134.922	101	120.988	112.893	0	0	0	111.45	130.457	134.705	0	0	0	303.638	203.737	207.432	213.309	133.153	181.933	199.78	117	224.809	167.157	189.105	189.296	139.337	263.378	205.995
unigene210332	Adenosylhomocysteinase; S-adenosyl-L-homocysteine hydrolase; Short=AdoHcyase	84	0	0	0	260.441	102.643	195.745	0	0	128.904	117.212	615.293	453.031	183.477	152.87	205.167	350.437	232.561	102.691	95.865	71.854	0	0	0	94.836	95.865	100.64	0	0	0	157.271	97.399	30.785	512.023	351.701	379.393	174.286	127.831	144.312	317.708	337.637	250.015	115.563	107.56	83.958
unigene135626	---NA---	85	0	0	0	176.27	170.999	134.279	0	0	109.071	170.059	348.84	356.923	117.23	113.433	237.823	211.392	279.488	128.48	64.356	243.673	0	0	0	136.65	113.251	165.702	0	0	0	118.739	122.78	142.948	315.502	350.157	297.657	138.183	89.261	139.464	356.041	504.743	284.889	114.356	110.855	88.43
unigene142706	putative ABA-responsive LEA-like protein	86	0	0	0	13.009	165.077	107.035	0	0	26.699	50.234	363.687	303.564	102.507	19.679	283.9	274.025	274.886	33.817	44.833	106.624	0	0	0	86.183	138.243	162.468	0	0	0	75.449	91.153	113.155	304.16	301.523	334.044	204.721	86.418	124.942	403.572	597.724	250.785	72.702	65.288	26.658
unigene145599	Adenosylhomocysteinase; S-adenosyl-L-homocysteine hydrolase; Short=AdoHcyase	87	0	0	0	88.811	89.423	49.299	0	0	137.829	111.774	424.532	398.261	135.62	90.021	199.279	257.157	177.687	86.623	56.403	134.194	0	0	0	59.069	54.043	138.602	0	0	0	149.955	38.206	59.571	392.807	191.428	167.041	171.041	90.788	144.363	204.065	275.27	159.714	93.046	79.387	61.505
unigene20320	3)-beta-glucan endohydrolase; Short=(1-	88	0	0	0	134.168	113.26	104.977	0	0	120.114	139.446	373.406	229.248	83.208	77.475	199.789	243.338	212.706	144.946	136.831	141.47	0	0	0	94.921	92.978	135.739	0	0	0	138.838	70.644	31.524	280.809	196.501	137.592	190.894	88.135	91.982	148.154	289.4	144.582	141.407	163.944	60.855
unigene15883	protein SIEVE ELEMENT OCCLUSION C	89	0	0	0	70	178.276	130	0	0	245.561	114.234	372.747	320.991	173.762	156.438	222.912	214.157	279.137	156.699	126	130	0	0	0	54	39	110.026	0	0	0	23	35.007	11	207.15	156.424	140	110	65	69	146.946	104.036	42	61.052	42	44
isotig45914	Flavonoid 3'-monooxygenase CYP75B137; Cytochrome P450 1; Short=CcCYP1; Cytochrome P450 75B137; Flavonoid 3'-hydroxylase CYP75B137	90	0	0	0	186.027	174.984	233.394	0	0	92	81.197	270.357	227.674	158.027	203.661	142.903	238	119.013	125	165.077	91.024	0	0	0	138.082	115.16	113.028	0	0	0	118.25	56.2	54	138.1	143.021	116.051	154.989	123.004	61.02	98.069	191.05	116.114	134.266	129.009	90.027
isotig46285	Pectinesterase; Short=PE; Pectin methylesterase	91	0	0	0	149	68.343	110	0	0	20	22	278.468	167.374	175.41	84.408	69	210.17	48	15	121.117	19.017	0	0	0	94.026	100.828	58.067	0	0	0	63.001	70	26	277.464	144.249	105.974	160	138.017	73.039	166.006	164.981	87	99.013	119.173	51.117
unigene8780	Pre-mRNA-processing protein 40C	92	0	0	0	97.382	104.785	79.998	0	0	30.362	23	245.509	162.672	97.287	126.454	157.846	163.005	138.378	37	48	34	0	0	0	96	85	113.193	0	0	0	34	59	143.31	374.572	186.999	311	99.999	96	133.477	268	218.191	222.362	37	90.99	73
unigene184021	Receptor-like protein 9DC3; Flags: Precursor	93	0	0	0	43	94	41	0	0	63	62	319.07	331.924	109.065	103.376	252.456	172	278.613	63.042	54.036	105.23	0	0	0	53	40.015	123.09	0	0	0	33	30.094	25	226.127	217.58	194	72	41	86.262	324.674	288.248	191	64	56	43
unigene29078	Protein MALE DISCOVERER 2; Short=AtMDIS2; Probable LRR receptor-like serine/threonine-protein kinase MRH1; Protein MORPHOGENESIS OF ROOT HAIR 1; Flags: Precursor	94	0	0	0	60.948	130.369	61.568	0	0	111.477	71.895	217.184	272.487	104.632	102.01	156.215	182.577	240.881	80.543	56.217	56.499	0	0	0	55.544	50.537	91.042	0	0	0	49.336	36.055	36.458	247.627	182.13	177.783	98.682	38.482	65.205	247.337	208.658	170.383	58.241	60.492	46.541
isotig53518	disease resistance protein LAZ5	95	0	0	0	52.877	193.037	63	0	0	102	84.084	238.174	227.544	103	72.312	238.486	170.431	222	78.995	35.378	77	0	0	0	40	39.833	74.108	0	0	0	127	88	49	180.001	217	142	46	34	42	195.086	326.285	165	47.995	91.741	63
isotig116710	---NA---	96	0	0	0	43.359	19.531	64.835	0	0	32.075	32.87	292.569	133.129	129.295	129.712	35.627	146.882	52.636	24.99	142.683	51.011	0	0	0	58.654	62.941	70.651	0	0	0	128.284	114.063	229.547	596.152	193.029	404.395	222.504	47.612	208.349	338.222	196.414	548.283	78.179	109.276	194.637
unigene207481	Calcium-binding protein 2; Short=CaBP2	97	0	0	32.958	0	76.287	292.027	0	0	25.756	209.927	52.229	280.925	215.67	1227.63	0	0	0	119.27	130.796	213.51	15	0	12.03	528.625	64.005	536.873	0	0	0	52.6	210.464	140.623	64.309	0	20.884	416.679	142.32	54.403	35.113	10.09	162.746	373.743	128.251	1373.34
isotig61339	Disease resistance protein RPS4; Resistance to Pseudomonas syringae 4	98	187.068	475.38	142.004	0	0	0	264.38	272.547	0	0	0	0	0	0	0	0	0	0	0	0	370.418	354.18	629.001	0	0	0	388.618	853.274	631.455	0	0	0	0	0	0	0	0	0	0	0	0	0	0	0
unigene30432	unknown	99	420.491	417.052	329.716	0	0	0	459.895	512.923	0	0	0	0	0	0	0	0	0	0	0	0	420.384	331.358	429.233	0	0	0	541.768	504.024	377.148	0	0	0	0	0	0	0	0	0	0	0	0	0	0	0
unigene147662	Glutamine synthetase; GS(1); Glutamate--ammonia ligase	100	443.84	466.383	338.155	0	0	0	473.496	452.725	0	0	0	0	0	0	0	0	0	0	0	0	324.317	312.44	455.185	0	0	0	496.854	456.524	276.493	0	0	0	0	0	0	0	0	0	0	0	0	0	0	0
isotig34166	Probable LRR receptor-like serine/threonine-protein kinase At1g67720; Flags: Precursor	101	255.957	522.696	175.946	0	0	0	465.868	493	0	0	0	0	0	0	0	0	0	0	0	0	138.038	142	594.903	0	0	0	216	396.942	146	0	0	0	0	0	0	0	0	0	0	0	0	0	0	0
unigene145365	Caffeic acid 3-O-methyltransferase; Short=CAOMT; Short=COMT; S-adenosysl-L-methionine:caffeic acid 3-O-methyltransferase	102	187.063	249.321	267.172	0	0	0	235.972	219.928	0	0	0	0	0	0	0	0	0	0	0	0	333.198	151.214	287.192	0	0	0	356.92	372.028	250.052	0	0	0	0	0	0	0	0	0	0	0	0	0	0	0
unigene140455	UBX domain-containing protein 8; Reproduction 8 protein; Short=Rep-8 protein; UBX domain-containing protein 6	103	268.803	243.998	233.185	0	0	0	305.161	151.185	0	0	0	0	0	0	0	0	0	0	0	0	261.228	121.818	281.78	0	0	0	353.448	363.171	299.61	0	0	0	0	0	0	0	0	0	0	0	0	0	0	0
unigene119272	unknown	104	288.341	237.527	228.584	0	0	0	232.957	222	0	0	0	0	0	0	0	0	0	0	0	0	268.04	119.001	404.429	0	0	0	275.131	293.679	169.301	0	0	0	0	0	0	0	0	0	0	0	0	0	0	0
unigene20908	Carboxypeptidase Y homolog A; Flags: Precursor	105	215.227	189.76	164.642	0	0	0	179.934	136.105	0	0	0	0	0	0	0	0	0	0	0	0	322.159	192.006	185.647	0	0	0	326.277	243.479	223.165	0	0	0	0	0	0	0	0	0	0	0	0	0	0	0
isotig58595	Probable disease resistance protein At4g33300	106	93	452.441	557.312	0	0	0	153.775	132	0	0	0	0	0	0	0	0	0	0	0	0	1228.23	993.645	389.561	0	0	0	227.558	374.033	280.025	0	0	0	0	0	0	0	0	0	0	0	0	0	0	0
isotig114843	---NA---	107	83.503	161.045	402.448	0	0	0	91.09	99.747	0	0	0	0	0	0	0	0	0	0	0	0	548.152	685.37	121.272	0	0	0	119.778	99.388	102.926	0	0	0	0	0	0	0	0	0	0	0	0	0	0	0
isotig56740	Small heat shock protein, chloroplastic; Flags: Precursor	108	0	0	0	104.352	257.968	99.303	0	0	205.412	175.917	85.57	134.538	36.832	75.789	142.338	93.212	190.022	213.174	51.188	279.006	0	0	11.022	94.311	86.917	144.394	0	0	0	187.744	185.128	170.653	136.66	218.251	106.455	57.864	100.326	99.348	101.219	200.991	101.121	150.863	157.036	88.38
unigene12712	negative elongation factor D	109	0	0	0	104.909	253.226	38.045	0	0	252.188	220.43	85.537	96.521	42.593	77.344	217.49	80.806	282.377	259.781	40.464	314.062	0	0	0	61.629	63.389	155.242	0	15.682	0	169.869	180.794	140.549	77.884	76.988	67.663	71.621	74.641	101.755	80.771	137.55	90.015	74.315	105.221	55.743
isotig84528	---NA---	110	0	0	0	84.314	163.869	55.386	0	0	201.303	159.377	84.937	101.73	48	64.747	117.313	51	170.412	240.298	42	196.06	0	0	0	87	72	122.193	0	0	0	121.001	158.585	86.572	98	73	52.002	92.115	85.81	120.952	71.07	111.539	81	110.023	124.732	67.983
unigene101575	Protein YOP1	111	0	0	0	92.737	319.565	54.692	0	0	359.14	254.836	55.3	78.299	50.583	122.711	92.262	25.043	140.431	370.314	40.532	410.155	0	0	0	95.76	79.932	253.207	0	0	0	192.988	180.62	173.947	53.794	65.346	34.191	106.947	141.038	151.246	66.903	58.843	60.307	112.092	120.115	89.934
isotig93212	Heavy metal-associated isoprenylated plant protein 30; Short=AtHIP30; Protein NPCC11; Flags: Precursor	112	0	0	0	97.271	163.277	37.794	0	0	260.056	242.051	73.112	75.994	37.575	86.702	122.328	66.307	108.983	252.805	68.207	367.683	0	0	0	65.649	54.353	159.538	0	0	0	183.783	150.055	212.42	53.098	41.385	61.783	73.787	69.741	112.321	42.174	65.964	78.208	107.617	123.468	130.387
unigene37627	Transcription factor MYB1; Myb-related protein 1; Short=CcMYB2	113	0	0	0	134.69	229.991	95.719	0	0	144.056	123.264	201.298	134.548	216.553	105.545	137.469	155.103	118.249	157.434	80.576	156.689	0	0	0	72.621	64.328	146.248	0	0	0	116.017	102.968	84.109	156.089	52.623	145.546	228.235	102.628	106.027	135.004	125.786	102.45	116.167	106.237	101.579
unigene56341	UDP-glycosyltransferase 85A8	114	0	0	0	93.997	257	95.999	30	22	124.33	161	42	88	93	129.387	118	171	91	142	165	174.983	0	0	0	90	47.939	103	0	0	0	66	69	42	60	92	86	191	95.542	45.434	157	164	74	78.001	79	82
unigene145182	S-adenosylmethionine synthase 2; Short=AdoMet synthase 2; Methionine adenosyltransferase 2; Short=MAT 2	115	0	0	0	166.165	104.401	145.916	0	0	132.148	138.222	156.227	81.118	100.176	113.13	80.215	90.859	71.896	156.71	94.433	165.393	0	0	0	115.306	99.03	125.461	0	0	0	292.035	140.132	77.405	129.263	67.587	73.737	149.533	136.624	135.944	99.941	107.303	82.872	113.844	122.589	99.621
unigene31841	NADH dehydrogenase [ubiquinone] flavoprotein 2, mitochondrial; Flags: Precursor	116	0	0	0	149.973	161.507	92.181	0	0	111.033	116.726	147.01	126.378	101.936	128.6	107.129	85.725	104.753	142.829	82.133	107.834	0	0	0	98.844	126.568	112.905	0	0	0	167.604	113.331	108.391	133.526	105.004	130.927	159.541	125.31	158.073	126.297	143.42	144.407	120.4	120.545	99.367
unigene18337	Protein SUPPRESSOR OF FRI 4	117	0	0	0	100.407	116.83	114.85	0	0	105.794	72.171	126.073	112.303	125.147	97.047	102.733	100.132	107.627	113.543	111.762	134.363	0	0	0	127.588	96.045	138.685	0	10.052	0	122.436	104.126	155.488	157.879	123.283	93.34	154.747	136.62	133.657	116.839	137.507	93.519	122.034	113.124	153.604
isotig14909	U7 snRNA-associated Sm-like protein LSm10	118	0	0	0	77.995	114.063	100.509	0	0	112.055	73.268	113.628	104.959	86.823	97.816	103.176	110.935	97.625	121.006	83.973	112.776	0	0	0	78.762	77.4	139.029	0	11.111	0	87.984	98.921	120.308	131.234	92.894	131.81	171.145	90.74	150.578	106.23	121.237	106.302	99.318	136.704	113.579
unigene29909	Virginiamycin B lyase	119	0	0	0	108.814	109.757	117.45	0	0	70.742	62.07	94.193	125.827	63.419	77.412	90.747	78.488	61.736	101.211	70.537	103.964	0	0	0	112.535	81.576	125.559	0	0	0	133.39	114.897	132.571	146.737	108.669	120.898	90.424	66.052	128.316	110.742	96.707	108.657	86.395	134.957	145.592
isotig98472	60S ribosomal protein L27	120	0	0	0	135.59	135.164	85.93	0	0	138.672	149.864	120.005	110.322	92.34	85.661	83.175	85.746	87.47	138.963	72.121	108.614	0	0	0	101.033	106.799	108.806	0	10.558	0	96.729	99.729	72.491	96.126	79.625	110.715	96.205	57.851	130.938	86.58	115.766	100.367	96.193	108.523	70.283
isotig94227	Glycine-rich RNA-binding protein RZ1A; Short=AtRZ-1a	121	0	0	0	116.06	111.885	93.065	0	0	115.246	103.762	96.107	90.443	69.06	85.934	64.706	55.464	47.13	108.686	87.796	70.282	0	0	0	99.414	101.813	55.216	0	0	0	117.634	90.672	90.914	82.246	86.275	81.764	96.86	95.297	102.528	91.427	108.032	86.61	72.186	117.922	106.988
isotig45901	Cytochrome P450 750A1; Cytochrome P450 CYPC	122	0	0	0	132.197	103.002	92	0	0	98.044	93.946	109.01	92.085	54	84.001	91	83	83.09	114	64	80.101	0	0	0	85	66.093	74.003	0	0	0	115.729	59	77	142	72	106	89	42.004	99	93.587	98.013	116.018	73	79.498	79.964
unigene36743	---NA---	123	0	0	0	55.911	116.962	136.124	0	0	88.083	87.657	54.727	38	44	62.935	18.116	59.129	46.012	91.364	94.525	118.153	0	0	0	63	145.57	118.314	0	0	0	175.555	124.221	192.499	45.011	60.998	93.469	142.932	114.057	71.806	80.261	61.106	94.38	105.696	163.258	173.458
isotig34926	---NA---	124	0	0	0	105.183	118	118	0	0	80	62	93	49.008	117.24	132	47	39	58	80	84	117	0	0	0	83	116.001	153	0	0	0	162.152	61	75	51	51	89	172	104.002	150	36	49	48.299	109	55	73
isotig64137	Probable eukaryotic translation initiation factor 5-1; Short=eIF-5 1	125	0	0	0	119.358	76.416	85.833	0	0	85.867	78.992	174.235	153.219	70.226	137.218	134.45	110.996	181.587	107.98	84.329	89.527	0	0	0	79.223	91.739	83.501	0	0	0	106.279	100.814	119.136	172.969	135.247	201.242	104.445	89.347	78.354	131.671	177.337	243.911	86.697	128.173	126.443
unigene21729	---NA---	126	0	0	0	89.585	110.309	61.707	0	0	111.882	115.47	181.106	138.981	59.977	72.695	147.349	132.637	155.634	123.183	59.608	111.894	0	0	0	92.49	89.721	89.771	0	0	0	175.022	68.322	92.558	177.941	140.45	208.876	90.956	72.647	145.822	125.299	134.148	148.107	59.77	87.813	77.403
unigene36260	Pro-cathepsin H; Contains: Cathepsin H mini chain; Contains: Cathepsin H; Contains: Cathepsin H heavy chain; Contains: Cathepsin H light chain; Flags: Precursor	127	0	0	0	66.251	93.718	29.78	0	0	97.07	89.979	116.534	162.015	28.597	83.483	208.429	126.696	161.591	108.782	31.817	144.151	0	0	0	57.365	67.661	104.64	0	0	0	124.467	78.624	87.857	169.07	143.594	187.732	40.218	51.198	98.335	125.483	159.023	176.387	60.484	84.479	74.625
isotig70610	Disease resistance protein RPS6; Resistance to Pseudomonas syringae 6	128	0	0	0	53	43.332	59.926	0	0	113	101.449	159.182	169.372	52.578	84.739	164	134.611	149.953	139.998	91	147.048	0	0	0	60	52	39.418	0	0	0	96	71.08	62	148	65	194	40.02	11	64.052	142.799	123	226	105.899	78	106
unigene186265	---NA---	129	0	0	0	34.101	27.129	32.602	0	0	106.976	95.566	117.181	127.545	24.885	37.932	103.746	110.152	80.189	100.307	114.073	110.345	0	0	0	28.001	26.553	25.8	0	0	0	158.711	72.089	76.69	147.047	127.941	152.282	37.292	20.908	38.634	151.032	106.848	148.616	72.932	104.442	96.763
isotig72506	Disease resistance protein RRS1; Disease resistance protein RCH2; Disease resistance protein SLH1; Probable WRKY transcription factor 52; Protein RPS4-homolog; Protein SENSITIVE TO LOW HUMIDITY 1; Resistance to Colletotrichum higginsianum 2 protein; Resistance to Ralstonia solanacearum 1 protein; WRKY DNA-binding protein 52	130	0	0	0	18.535	92.279	110.341	0	0	52.252	59.592	183.601	134.319	61.566	39.848	146.828	93.726	255.077	72.269	52.419	10.723	0	0	0	83.822	117.676	53.367	0	0	0	78.646	77.496	45.838	182.902	135.93	116.674	101.474	33.456	68.712	205.454	198.117	166.745	40.698	72.582	86.915
unigene166942	putative TIR-NBS-LRR protein	131	0	0	0	62	93.375	138.548	0	0	84.067	54.026	130.663	107.093	57	57.072	102.212	94.999	208.696	68.807	36	26	0	0	0	80.032	147.14	36.441	0	0	0	78.546	59	27	190.995	133.414	116.736	108.856	52.956	80.97	221.055	161.059	147.107	39.928	60.561	72.003
isotig48520	Disease resistance protein TAO1; Protein TARGET OF AVRB OPERATION 1	132	0	0	0	39.634	53.174	48.631	0	0	44.282	28.681	111.006	88.701	21.243	31.227	129.192	103.774	297.058	41.156	17.439	64.714	0	0	0	49.883	69.815	42.558	0	0	0	60.168	48.9	40.543	184.462	166.676	204.615	33.029	25.926	32.212	224.91	278.686	172.542	36.244	57.506	29.607
unigene119787	---NA---	133	0	0	0	103.517	120.1	75	0	0	33	16	139.996	144.076	95.539	117.165	118.626	136	137	17	24	45	0	0	0	80.96	92	192.143	0	0	0	21	14	15	167.26	116	161.999	133	102.001	167.419	147.773	118.159	161.3	39	45	41
unigene36427	RING-H2 finger protein ATL47; RING-type E3 ubiquitin transferase ATL47	134	0	0	0	129.013	24.355	107	0	0	51.326	76.999	174.532	138.075	57.016	98.093	111.998	161.998	100.343	59.042	28.997	91.573	0	0	0	86.303	91.017	102.128	0	0	0	86	52.001	24.076	159.339	98.982	141.009	87.995	74.04	129.093	114.483	146.043	142.367	33	52.003	54
unigene102377	---NA---	135	0	0	0	43.791	67.092	47.032	0	0	90.141	42.162	186.704	162.463	56.008	57.702	103.214	135.224	151.323	70.579	44.694	19.679	0	0	0	54.582	57.71	43.13	0	0	0	52.578	42.979	41.649	223.948	139.404	199.452	93.475	64.786	104.563	149.541	145.27	187.413	54.235	74.459	59.873
unigene5095	---NA---	136	0	0	0	53	54	75	0	0	19	0	128.017	94.09	55.002	54	99.017	83.07	84.651	16.812	33	20	0	0	0	58	57.979	54	0	0	0	16	36	68.008	210.048	98.018	186.078	66	64.001	103	170.047	145.027	116.006	33	32.999	57.924
unigene203810	Cytochrome P450 750A1; Cytochrome P450 CYPC	137	0	0	0	79	100.005	49	0	0	33	35	166.473	114.003	122	59.01	95.276	135	41.329	63.044	66.992	94.089	0	0	0	50	25	69.997	0	0	0	73	23	111.959	200	152.994	94.916	198.174	77	59.616	165.026	64.171	100	74.04	48	58.611
isotig73458	putative TIR-NBS-LRR protein	138	0	0	0	98.525	122.69	159.971	0	0	80.739	68.597	126.554	92.702	88.81	88.514	137.591	84.338	167.136	98.793	54.9	135.368	0	0	0	146.378	124.575	79.241	0	0	0	108.834	126.099	115.254	116.988	79.717	65.704	54.442	39.212	112.732	124.423	122.679	75.278	45.966	90.611	50.605
isotig81394	TMV resistance protein N-like isoform X1	139	0	0	0	34.307	88.003	103.672	0	0	69.651	57.364	101.101	74.471	62.557	52.452	115.261	75.109	179.522	96.389	43.87	115.631	0	0	0	99.717	107.728	103.973	0	0	0	102.625	69.194	101.735	128.047	77.628	87.405	66.907	46.274	44.703	251.033	118.924	113.457	54.369	60.286	40.904
unigene2578	---NA---	140	0	0	0	93	67	89	0	0	72	68	169	142.653	67	97.144	99	105	108	81	82	80.039	0	0	0	98.855	55	103.003	0	0	0	133.83	49.951	75.095	155	82.257	151.118	103.019	55	114.927	143.105	110.263	202.078	85	74	109.074
unigene2646	RNA polymerase II subunit 5-mediating protein homolog; Short=RPB5-mediating protein homolog	141	0	0	0	44.062	59.019	55.632	0	0	55.76	68.628	170.211	121.922	59.225	71.899	126.029	71.667	117.748	45.606	67.745	62.558	0	0	0	71.932	58.673	65.224	0	0	0	51.275	54.732	62.758	168.026	122.663	183.644	170.66	101.785	119.745	165.867	126.239	185.137	54.028	64.653	128.724
isotig118098	---NA---	142	0	0	0	64	73.756	103.725	0	0	56	62	132.85	121.453	86	69	78	138	105	92	78	86	0	0	0	66.035	46	54	0	0	0	81	67	69	166	129.987	139	79	78	51	147	116	147.391	47	46	67.936
PUT-8871	Protein kish-A; Transmembrane protein 167; Transmembrane protein 167A; Flags: Precursor	143	0	0	0	56.515	75.427	42.035	0	0	78.823	74.635	122.456	122.091	65.307	54.312	69.487	75.686	64.41	67.613	40.035	62.084	0	0	0	52.126	42.639	81.083	0	0	0	83.654	42.141	64.248	168.421	130.237	106.198	85.429	53.929	83.077	147.096	121.141	126.211	58.11	47.875	67.633
isotig60310	ethylene responsive element binding protein	144	0	0	0	62.832	48.718	66.329	0	0	68.769	64.117	132.8	156.053	64.456	46.05	89.79	91.753	115.009	60.008	37.751	96.966	0	0	0	44.999	33	61.552	0	0	0	71.078	48.999	63.613	150.586	96.344	134.713	71.84	34	80.029	114.142	104	150.004	42.085	36	57.017
unigene29926	---NA---	145	0	0	0	44.695	52.201	36.523	0	0	65.006	43.468	147.818	140.29	59.093	42.188	118.995	86.967	93.928	51.387	43.165	82.788	0	0	0	68.015	36.454	62.388	0	0	0	75.711	50.477	61.717	139.097	94.258	119.18	74.077	52.398	80.229	99.171	109.492	132.563	51.964	64.283	39.785
unigene143786	Catalase	146	0	0	0	51.072	55.379	66.333	0	0	65.16	35.286	106.865	97.153	52.03	57.862	63.463	85.987	72.175	51.292	129.952	26.449	0	0	0	57.445	91.764	35.256	0	0	0	97.645	50.17	89.074	125.999	118.649	91.118	89.608	59.675	97.562	107.164	135.254	140.655	80.456	134.804	132.92
unigene23513	---NA---	147	0	0	0	40.961	31.662	81.125	0	0	19.701	15.751	74.047	101.79	60.176	80.009	68.998	95.624	82.683	33.212	62.945	35.864	0	0	0	61.983	86.883	65.204	0	0	0	41.36	22.129	90.655	90.025	100.497	148.635	70.469	90.593	101.614	105.652	104.382	193.558	42.495	52.535	102.268
isotig59971	---NA---	148	0	0	0	70	80.474	84.363	0	0	27.169	19	111.559	106.347	73.423	85.212	74.378	74.4	88.001	31	25	24	0	0	0	78.001	98.317	53.188	0	0	0	24	0	19	92.041	66.835	134.812	120.279	84.674	102.768	109.066	91.816	141.34	20.2	27	40
isotig81405	---NA---	149	0	0	0	29.333	48.114	18.539	0	0	47.969	37.277	81.746	85.517	30.614	30.263	76.48	64.654	61.201	58.431	17.344	41.823	0	0	0	63.244	51.919	32.131	0	0	0	71.451	47.626	90.928	143.998	114.215	139.321	37.593	48.857	102.033	125.776	148.434	86.152	32.927	62.618	58.274
isotig46099	---NA---	150	0	0	0	42	28	61	0	0	47	31	94.509	108	24	60.022	78	63	106	50.006	32	56	0	0	0	67	71.001	29	0	0	0	75.461	51	90	85.467	44	149.987	44	19	125.654	74	68.682	132	27	39	55.065
isotig100338	---NA---	151	184.025	208.518	156.469	0	0	0	187.575	255.564	0	0	0	0	0	0	0	0	0	0	0	0	133.35	190.487	237.888	0	0	0	185.363	165.407	231.016	0	0	0	0	0	0	0	0	0	0	0	0	0	0	0
unigene109681	Disease resistance protein RUN1; NAD(+) hydrolase RUN1; NADP(+) hydrolase RUN1; Resistance to Uncinula necator protein; Short=MrRUN1	152	210	172	174	0	0	0	148	203	0	0	0	0	0	0	0	0	0	0	0	0	103	97	202	0	0	0	171.819	167.037	97	0	0	0	0	0	0	0	0	0	0	0	0	0	0	0
unigene122097	---NA---	153	165	142	135.027	0	0	0	177.81	161.973	0	0	0	0	0	0	0	0	0	0	0	0	113.339	67	116	0	0	0	176	199	83.682	0	0	0	0	0	0	0	0	0	0	0	0	0	0	0
isotig57179	unknown	154	155.178	152	119.999	0	0	0	179.277	72	0	0	0	0	0	0	0	0	0	0	0	0	148.201	37	205.555	0	0	0	222	208.001	159	0	0	0	0	0	0	0	0	0	0	0	0	0	0	0
unigene104480	unknown	155	187	173	172	0	0	0	143	90	0	0	0	0	0	0	0	0	0	0	0	0	141	40	232.418	0	0	0	155.001	156.038	97	0	0	0	0	0	0	0	0	0	0	0	0	0	0	0
unigene27497	---NA---	156	143.502	113.329	132.453	0	0	0	107.594	125.082	0	0	0	0	0	0	0	0	0	0	0	0	127.414	158.241	150.306	0	0	0	215.337	167.474	189.727	0	0	0	0	0	0	0	0	0	0	0	0	0	0	0
isotig71872	Carboxypeptidase Y homolog A; Flags: Precursor	157	108	95.052	101.988	0	0	0	90.97	157.952	0	0	0	0	0	0	0	0	0	0	0	0	192.967	190.18	127.086	0	0	0	194.547	107.929	188.9	0	0	0	0	0	0	0	0	0	0	0	0	0	0	0
unigene23875	---NA---	158	107.075	112.402	75.497	0	0	0	76.358	128.882	0	0	13	0	0	0	0	0	0	0	0	0	147.101	136.269	133.209	0	0	0	194.349	119.192	201.946	0	0	0	0	0	0	0	0	0	0	0	0	0	0	0
unigene143689	---NA---	159	131.573	102.524	117.117	0	0	0	131.505	130.24	0	0	0	0	0	0	0	0	0	0	0	0	152.274	112.225	158.539	0	0	0	162.23	121.723	145.634	0	0	0	0	0	14.988	0	0	0	0	0	0	0	0	0
unigene7810	---NA---	160	124	119	103	0	0	0	135	139.747	0	0	0	0	0	0	0	0	0	0	0	0	128	101	170.65	0	0	0	152	182.295	107	0	0	0	0	0	0	0	0	0	0	0	0	0	0	0
isotig92574	---NA---	161	150.599	132.551	116.988	0	0	0	154.831	144	0	0	0	0	0	0	0	0	0	0	0	0	84.425	100.53	161.567	0	0	0	149.72	116.498	97.887	0	0	0	0	0	0	0	0	0	0	0	0	0	0	0
unigene51791	Tubulin beta-1 chain; Beta-1-tubulin	162	98.51	163.04	131.044	0	0	0	131.05	145.08	0	0	0	0	0	0	0	0	0	0	0	0	133.737	112.187	96.517	0	0	0	97.868	90.686	44.176	0	0	0	0	0	0	0	0	0	0	0	0	0	0	0
isotig88552	H(+)/Cl(-) exchange transporter 7; Chloride channel 7 alpha subunit; Chloride channel protein 7; Short=ClC-7	163	80.477	120.78	94.349	0	0	0	98.168	145.905	0	0	0	0	0	0	0	0	0	0	0	0	126.505	106.088	109.695	0	0	0	180.24	99.174	130.838	0	0	0	0	0	0	0	0	0	0	0	0	0	0	0
isotig82446	---NA---	164	54	61	101	0	0	0	73.997	89	0	0	0	0	0	0	0	0	0	0	0	0	108	104	75.024	0	0	0	140.093	116.413	93	0	0	0	0	0	0	0	0	0	0	0	0	0	0	0
isotig109042	Probable nucleoredoxin 1; Short=AtNrx1	165	90.008	68.333	65.861	0	0	0	71	82.974	10.574	0	0	12.72	0	0	0	0	0	0	0	0	96.655	77.507	111.358	0	0	0	134.826	83.843	119.094	0	0	0	0	0	0	0	0	0	0	15.787	0	0	0	0
isotig63421	---NA---	166	69.999	88	73	0	0	0	86	103	0	0	0	0	0	0	0	0	0	0	0	0	100.765	67.153	61.335	0	0	0	120	84.999	114	0	0	0	0	0	0	0	0	0	0	0	0	0	0	0
unigene68949	hypothetical protein 0_10586_01, partial	167	69.01	266.096	100.442	0	0	0	91.215	94.266	0	0	0	0	0	0	0	0	0	0	0	0	176.277	152.231	237.062	0	0	0	72.284	185.06	80.469	0	0	0	0	0	0	0	0	0	0	0	0	0	0	0
unigene147663	Glutamine synthetase nodule isozyme; Short=GS; Glutamate--ammonia ligase	168	125.412	211.026	119.781	0	0	0	142.24	107.207	0	0	0	0	0	0	0	0	0	0	0	0	118.944	58.002	152.32	0	0	0	116.813	157.979	108.629	0	0	0	0	0	0	0	0	0	0	0	0	0	0	0
isotig85045	Receptor kinase-like protein Xa21; Contains: Receptor kinase-like protein Xa21, processed; Flags: Precursor	169	107.131	164.97	86.089	0	0	0	163.414	128.602	0	0	0	0	0	0	0	0	0	0	0	0	47.807	39.599	182.846	0	0	0	66.671	136.598	58.955	0	0	0	0	0	0	0	0	0	0	0	0	0	0	0
isotig73636	Lipase-like PAD4; Protein ENHANCED DISEASE SUSCEPTIBILITY 9; Protein PHYTOALEXIN DEFICIENT 4; Short=AtPAD4	170	61.026	247.526	79.709	0	0	0	92.497	58.283	0	0	0	0	0	0	0	0	0	0	0	0	116.272	111.811	195.765	0	0	0	36.077	108.602	91.015	0	0	0	0	0	0	0	0	0	0	0	0	0	0	0
unigene147115	Lipase-like PAD4; Protein ENHANCED DISEASE SUSCEPTIBILITY 9; Protein PHYTOALEXIN DEFICIENT 4; Short=AtPAD4	171	39.974	171.039	61.06	0	0	0	65.787	56.181	0	0	0	0	0	0	0	0	0	0	0	12	92.829	80.21	122.046	0	0	12	21.924	80.606	74.986	0	0	0	0	0	0	0	0	0	0	0	0	0	0	0
isotig111585	---NA---	172	199.029	244.843	337.916	0	0	0	25.026	27	0	0	37	44.367	0	0	0	17	0	0	0	0	186	268	160.061	0	0	0	44	71.196	33	0	0	0	24	14	0	11	0	0	32	14	0	0	0	0
isotig105437	putative disease resistance protein RGA1	173	71.965	169	240	0	0	0	60	54	0	0	0	0	0	0	0	0	0	0	0	0	318.093	236.941	67.985	0	0	0	78.045	60	60	0	0	0	0	0	0	0	0	0	0	0	0	0	0	0
unigene30856	TMV resistance protein N-like isoform X1	174	18	62.804	185.26	0	0	0	29	24.932	0	0	0	0	0	0	0	0	0	0	0	0	274.311	301.227	36.841	0	0	0	34	21.999	17.014	0	0	0	0	0	0	0	0	0	0	0	0	0	0	0
unigene201567	unknown	175	29.809	59.599	171.044	0	0	0	51.523	35.969	0	0	0	0	0	0	0	0	0	0	0	0	212.77	238.991	48.691	0	0	0	42.787	41.296	49.645	0	0	0	0	0	0	0	0	0	0	0	0	0	0	0
unigene197438	putative TIR/NBS/LRR disease resistance protein	176	14	66	141.41	0	0	0	33	28.103	0	0	0	0	0	0	0	0	0	0	0	0	217	221.421	41.173	0	0	0	37.999	16.252	11	0	0	0	0	0	0	0	0	0	0	0	0	0	0	0
unigene109858	---NA---	177	0	0	0	41	65	59	0	0	171.22	136.514	44	40	30	40	48	25	75	161	55	147	0	0	0	55	53	88	0	0	0	152.494	161.975	55.491	61	67	33.089	60	74	34	37	48	37	98	142	59.054
isotig57107	17.9 kDa class II heat shock protein	178	0	0	0	30	152.991	15	0	0	161.492	117.019	23	40.26	13	19	64	16	81.058	131.596	12	200.994	0	0	0	55	61.013	110.402	0	0	0	73.244	90.15	100	29.006	28.073	32	17	41	67.965	27	58	21	50	70	31
unigene18418	UDP-glycosyltransferase 73E1	179	0	0	11.523	80.873	59.352	46.018	0	14	60.027	76.696	93.976	92.521	69.413	98.878	60.484	101.788	73.621	80.912	80.327	67.686	0	0	0	34.871	22.828	66.139	0	0	0	69.299	46.801	11.458	126.335	105.221	61.479	56.56	86.039	33.178	116.116	111.503	72.974	102.247	81.642	60.418
isotig118867	UDP-glycosyltransferase 73C4; Short=SlUGT73C4	180	0	0	0	89.858	61.672	46.815	0	0	51.93	35.804	75.847	50.694	75.952	66.215	49.064	86.101	51.725	65.845	112.112	116.314	0	0	0	43.098	10.817	51.517	0	0	0	53.175	30.729	24.205	89.722	55.263	44.613	44.669	44.383	39.539	72.568	77.382	53.496	76.776	59.97	41.401
unigene13525	unknown	181	0	0	0	43.608	49.243	29.51	0	0	91.581	45.418	120.157	100.342	43.487	49.627	99.998	87.263	97.339	75.862	58.708	98.335	0	0	0	40.176	52.611	54.694	0	0	0	68.261	54.812	69.353	106.928	95.061	120.513	61.712	37.303	76.367	114.154	115.268	113.685	63.921	68.137	95.156
unigene16039	Mitochondrial import receptor subunit TOM7-1; Translocase of outer membrane 7 kDa subunit 1	182	0	14.007	0	45.876	49.473	51.103	0	0	51.693	31.343	120.978	94.781	59.532	40.505	70.589	124	124.319	53.624	48.161	83.716	0	0	0	40.861	42.812	36.965	0	0	0	51.762	62.888	45.357	96.051	102.856	101	40.618	33.005	54.026	69	130	103.105	32.516	35.144	59.138
isotig32942	uncharacterized protein LOC122075707	183	0	0	0	50.198	55.12	48.12	0	0	75.435	23.355	86.304	105.982	44.101	56.394	75.723	103.364	82.437	58.7	39.007	55.536	0	0	0	43.434	37.831	55.692	0	0	0	82.451	63.43	46.588	129.433	86.39	117.182	56.512	83.517	53.974	120.023	116.522	118.477	40.05	56.14	37.774
isotig85656	Chorismate synthase; Short=CS; 5-enolpyruvylshikimate-3-phosphate phospholyase	184	0	0	0	74.365	54.565	59.196	0	0	50.728	51.637	102.519	107.533	57.208	66.672	84.742	61.72	101.906	49.688	23.987	42.561	0	0	0	63.294	57.798	55.25	0	0	0	62.018	35.909	36.028	106.541	76.413	128.448	93.996	54.09	86.223	124.963	106.889	101.944	60.564	46.406	48.731
unigene26989	unknown	185	0	0	0	56	51	42	0	0	38	47	125.444	109.443	42	35	95	76.135	63	62.005	28	59.121	0	0	0	45	47	51	0	0	0	70	31	61	104	99.335	85	79	61	57.016	112	111	97	47	49.165	47
unigene183340	---NA---	186	0	0	0	48.19	60.505	53.894	0	0	36.526	26.402	115.678	100.082	44.109	65.269	92.197	82.898	72.631	45.207	28.339	24.864	0	0	0	33.704	43.838	54.481	0	0	0	45.358	29.595	31.049	129.731	81.097	118.795	65.511	60.579	62.007	83.658	100.161	100.914	37.845	44.988	42.496
unigene42342	Golgi pH regulator; Protein gpr89	187	0	0	0	38.632	42.575	40.405	0	0	43.721	47.454	101.183	86.22	44.503	44.161	79.58	63.294	79.323	56.658	34.987	37.866	0	0	0	35.209	44.058	54.058	0	0	0	38.471	58.081	44.228	109.633	86.32	106.477	49.441	17.688	46.823	97.974	110.224	106.106	40.882	47.301	50.411
unigene12076	Chaperone protein DnaJ	188	0	0	11.965	55.813	61.529	66.357	0	0	63.428	75.042	107.759	86.688	43.624	84.268	100.757	61.132	100.163	65.408	50.761	75.22	0	0	0	41.884	47.839	86.911	0	0	0	46.845	60.362	30.522	140.327	61.548	84.93	76.501	41.401	88.777	82.698	69.953	112.358	57.791	70.618	66.691
unigene21540	unknown	189	0	0	0	89.255	49.059	31.135	0	0	56.298	60.546	113.346	89.506	60.283	68.017	76.397	56.956	74.891	71.134	11.85	75.631	0	0	0	70.387	47.164	51.746	0	0	0	100.492	56.458	20.106	122.267	66.705	88.493	55.506	37.584	63.835	75.258	71.092	76.291	23.416	52.939	39.41
unigene35148	Cytochrome P450 750A1; Cytochrome P450 CYPC	190	0	0	0	51.513	40.541	47.214	0	0	23.989	29.363	120.66	85.128	39.132	80.437	90.479	117.429	100.093	36.237	82.974	29.149	0	0	0	66.895	89.103	55.983	0	0	0	34.171	42.302	18.339	74.342	119.039	86.9	84.331	77.208	81.762	86.94	73.462	94.832	54.045	50.99	63.243
unigene15220	---NA---	191	0	0	0	48.013	44.031	63	0	0	33.021	36	93.149	86	28.801	57.564	58	65.928	78.88	49	73.018	38	0	0	0	55.885	45.017	52.014	0	0	0	71.278	51.441	67.177	83	71.227	93	62.853	42	62.461	84.928	68	134.999	36.594	52.941	111.731
unigene143399	unknown	192	0	0	0	58.424	52.224	62.663	0	0	66.808	60.425	94.899	77.272	48.492	57.607	51.733	55.985	52.058	52.691	58.062	50.348	0	0	0	66.207	65.269	59.03	0	0	0	71.342	48.625	50.26	84.373	83.75	65.936	73.617	57.87	81.238	59.913	68.655	94.564	55.996	74.205	71.7
isotig17535	---NA---	193	0	0	0	58.088	62.647	59.19	0	0	35.518	38.43	65.215	60.524	41.57	57.41	70.776	57.084	90.949	33.434	57.245	58.942	10.899	0	0	73.516	36.135	48.809	0	0	0	60.633	37.077	51.265	85.42	64.514	70.516	79.935	28.763	100.436	78.553	56.722	98.69	38.714	70.562	60.747
isotig48484	Cullin-1; Short=CUL-1	194	0	0	0	37	35	39.001	0	0	47	36	52.035	99.243	52.006	64	80	56.021	98	63	48.975	30	0	0	0	40	46.557	43	10.006	0	0	29	39.985	43	91.188	63.853	112.001	60.022	37	65.377	87.989	100.285	82	31.016	46.147	87.941
unigene23069	---NA---	195	0	0	0	29.407	17.357	22.81	0	0	43.482	34.598	69.792	82.477	40.393	42.59	69.662	59.987	64.203	36.565	50.755	62.023	0	0	0	42.61	49.786	45.431	0	0	13	56.396	28.923	54.778	124.668	75.486	120.714	35.594	27.24	69.578	94.133	63.112	108.524	28.234	56.438	41.249
isotig78615	---NA---	196	0	0	0	46.083	39.252	44.962	0	0	43.424	38.509	76.01	93.28	27.441	27.293	56.142	63.337	71.224	48.592	36.071	65.087	0	0	0	28.173	21.593	56.28	0	0	0	53.081	60.071	37.453	80.588	72.104	89.546	47.992	45.288	54.974	90.507	61.36	103.481	32.853	57.719	36.901
isotig72923	Ribokinase; Short=RK	197	0	0	0	39.897	35.209	37.509	0	0	49.071	47.062	91.521	98.738	29.248	36.069	70.587	55.071	58.236	52.849	34.043	34.259	0	0	0	31.211	34.121	30.17	0	0	0	40.362	45.137	31.08	80.645	77.976	68.706	37.167	40.3	39.1	77.895	94.325	76.312	39.344	44.483	24.253
unigene28453	Transcriptional activator protein Pur-beta; Purine-rich element-binding protein B	198	0	0	0	44.14	47.422	38.361	0	0	42.882	42.353	130.803	81.292	30.873	35.013	69.347	43.233	50.683	30.487	36.629	21.07	0	0	0	37.372	43.115	35.179	10.233	0	0	48.741	25.222	17.514	116.781	125.5	106.514	28.463	37.062	38.406	68.733	54.605	104.834	52.048	28.26	35.248
unigene59519	Prolyl endopeptidase; Short=PE; Post-proline cleaving enzyme	199	0	0	0	21.001	37	67.211	0	0	69.603	59.561	88.027	61.139	34.125	51.107	89	66.001	71.003	78	85.323	79.582	0	0	0	20	28.01	37	0	0	0	43	49	65.102	115.381	47	70.004	63	56.428	26	72.008	78.592	88.05	69	116.026	117.718
unigene15537	unknown	200	0	0	0	51.153	55.521	22.723	0	0	68.118	67.07	76.748	79.458	26.418	17.221	58.228	66.39	63.761	57.201	56.463	80.967	12.558	0	0	32.363	38.469	51.323	0	0	0	68.932	105.762	59.023	60.863	49.688	87.833	55.447	47.401	50.098	73.849	68.559	92.508	52.764	75.483	97.659
unigene26778	Putative disease resistance protein At3g14460	201	0	0	0	53.836	64.537	72.034	0	0	44.989	38.752	98.027	34.652	73.031	41.778	67.095	43.613	81.905	39.313	43.59	73.175	0	0	0	79.752	63.123	62.652	0	0	0	64.821	41.448	53.54	101.827	85.196	44.08	63.309	36.089	69.178	138.642	72.863	69.271	41.814	56.737	34.364
isotig126686	TMV resistance protein N-like isoform X1	202	0	0	0	47.996	71.265	20	0	0	51.217	37.097	83.131	56.997	47.995	36	82.999	39.538	92.999	59	23	100.793	0	14.655	0	26.672	16	61	0	0	0	49.758	71.787	46	111.234	73	54.131	72.85	32	57.338	88.242	91.32	59.906	40	42.644	15
unigene135674	---NA---	203	0	0	0	47	40.009	46	0	0	51.827	43.355	81.001	45.585	54.997	51.012	60.7	48.003	99.959	54.843	26.008	73.022	0	0	0	68.407	68.622	40.007	0	0	0	49	42.975	19	91.954	39.021	45	39.953	17	46.623	97.189	90.414	55.988	31	46.255	39.038
unigene145363	Disease resistance protein TAO1; Protein TARGET OF AVRB OPERATION 1	204	0	0	0	26	52.803	33	0	0	51.05	40	88	45.001	25.439	35	65.381	74.035	94.929	35	26.12	78.101	0	0	0	38.11	25.971	60.428	0	0	0	39	52	30	78.118	42.001	59.991	36	16.062	19	72.004	76.178	49.093	20.024	41.568	20.025
isotig72091	Non-specific lipid-transfer protein 2; Short=LTP 2; Flags: Precursor	205	0	0	0	10.089	0	52.15	0	0	0	0	69.734	125.232	0	51.272	0	0	0	0	0	0	0	0	0	121.296	171.125	52.128	0	0	0	125.72	62.553	20.036	87.881	46.343	15.392	48.324	34.409	73.77	0	0	169.434	14.959	15.726	178.036
unigene39430	---NA---	206	0	0	0	24	38	44.001	0	0	47.93	49.187	45.229	74.02	52.145	67.116	42	42	62.01	51	71	123	0	0	0	45.684	54.001	78.844	0	0	0	70	59.987	160.99	58	67.001	106	67	35.003	118.416	55	33	85.138	43.007	51.021	75.966
isotig36544	PHD finger protein ALFIN-LIKE 8	207	0	0	0	44.342	18.754	48.402	0	14.963	32.841	31.257	55.376	37.611	42.628	43.603	34.89	47.903	54.454	30.456	81.533	61.368	0	0	0	61.934	74.288	50.752	20.823	29.498	13.552	127.78	77.748	89.279	66.427	38.845	36.266	72.705	75.527	66.499	69.873	48.424	59.602	65.421	77.136	69.12
isotig109942	---NA---	208	0	0	0	61	88	24	0	0	83	82.139	36	46	42.413	79	64.58	32.822	22	91.279	11	44.251	0	0	0	85	35	101	0	0	0	100	62.999	35	38	85.162	40	49	44	92.787	35	68	47.435	23.778	72	29
unigene137966	Mitochondrial import inner membrane translocase subunit Tim17-A; Inner membrane preprotein translocase Tim17a	209	0	0	0	87.533	79.22	59.769	0	0	55.089	45.756	49.463	76.05	32.519	50.616	34.816	44.19	41.128	68.209	32.149	32.499	0	0	0	34.223	47.63	31.049	0	0	0	84.121	48.682	33.621	55.622	64.835	49.741	42.507	36.159	58.592	59.531	85.652	39.853	53.371	62.661	33.611
isotig33582	Calcium-binding EF hand family protein isoform 1	210	0	0	0	47.003	55.395	48.667	0	0	54.327	62.303	67.981	50.764	45.178	53.478	42.457	32.735	52.307	59.435	43.673	38.072	0	0	0	39.924	43.702	44.01	0	0	0	71.793	35.938	32.678	37.287	29.891	47.749	71.249	29.507	61.276	70.537	44.163	68.044	55.714	50.199	54.789
isotig103954	Chaperone protein dnaJ 15; Short=AtDjB15; Short=AtJ15; Protein ALTERED RESPONSE TO GRAVITY; Short=AtARG1	211	0	0	0	46.03	52.672	61.348	0	11.254	63.401	55.727	50.344	54.031	38.479	50.649	42.644	47.52	51.968	73.009	37.431	33.023	0	0	0	40.787	47.171	47.061	0	0	0	48.863	63.887	30.811	46.536	47.766	45.232	40.061	54.942	58.674	48.102	62.56	41.858	40.537	53.411	73.726
unigene129923	Vesicle transport v-SNARE 12; Short=AtVTI12; Vesicle soluble NSF attachment protein receptor VTI1b; Short=AtVTI1b; Vesicle transport v-SNARE protein VTI1b	212	0	0	0	77.409	67.256	53.578	0	0	45.03	52.673	68.803	41.228	39.262	63.423	43.406	35.741	34.088	67.621	31.031	50.669	0	0	0	35.194	41.127	31.068	0	0	0	58.055	44.62	35.28	44.809	32.035	57.791	48.009	39.581	43.751	43.727	65.513	50.249	39.316	50.598	53.077
unigene100394	---NA---	213	0	0	0	55.466	55.404	45.14	0	0	49.242	26.254	60.385	54.126	32.083	52	38.163	49.421	33	46	51.305	12	0	0	0	44	63.167	0	0	0	0	45	41.024	19	69.134	51.006	52.277	55.314	34.096	70.002	54.415	49.195	59.343	39.22	46.349	62
unigene108847	---NA---	214	0	0	0	30.351	38.376	28.354	0	0	47.601	33.93	34.489	24.832	42.395	31.6	23.622	18.221	30.429	48.518	24.541	34.67	0	0	0	48.737	55.21	43.255	0	0	0	79.128	62.313	58.463	42.662	25.385	42.017	40.439	37.859	94.085	41.927	43.568	42.526	45.955	74.969	93.918
isotig35996	---NA---	215	0	0	0	47.652	30.656	57.916	0	0	25.696	32.811	29.289	37.832	46.511	57.1	36.679	45.362	31.851	19.779	51.857	48.117	0	0	0	54.429	53.22	35	0	0	0	63.91	37.834	66.419	24.741	27.632	25.886	46.416	50.757	85.452	39.002	40.116	33.178	14.12	61.687	49.991
unigene135970	---NA---	216	0	0	0	30.617	39.13	40.541	0	0	38.434	33.328	25.46	44.153	49.794	37.789	25.175	26.839	22.757	43.105	25.784	42.165	0	0	0	29.862	46.513	53.995	0	0	0	50.012	48.126	67.752	41.99	38.811	32.574	61.668	52.731	74.085	23.656	37.158	43.134	43.125	53.518	59.508
unigene144063	---NA---	217	0	0	0	29.701	30.779	36.071	0	0	42.819	36.118	39.816	50.619	28.71	34.175	22.962	21.989	35.743	36.275	46.171	55.074	0	0	0	33.448	32.347	34.479	0	0	0	43.459	36.898	72.406	38.272	29.048	45.149	38.822	30.044	60.683	48.971	45.553	62.555	46.302	38.634	42.913
unigene4979	eukaryotic translation initiation factor 3 subunit L-like	218	0	0	0	40	26	56	0	0	44	26.238	53	41	47	68.006	31.003	45.174	33	61.098	19	34	0	0	0	53	74	47	0	0	0	37.102	40.916	22	51	24	38	54	54.694	111.579	46	41.915	33.974	31	56	44
isotig26877	---NA---	219	0	0	0	23.525	34.015	33.216	0	0	44.569	14.285	30.986	48.916	66.956	21.982	32.34	14.339	13.595	40.264	39.585	45.737	0	0	0	36.046	66.011	73.964	0	0	0	42.342	35.67	31.791	39.441	53.34	33.029	63.154	15.467	69.941	28.416	39.614	26.471	33.82	15.994	38.949
isotig84522	Disease resistance protein RPP4; Protein CHILLING-SENSITIVE 2; Protein RECOGNITION OF PERONOSPORA PARASITICA 4	220	0	0	0	48.083	47	39	0	0	61.058	78.454	27	46.787	31	44.037	21	27.03	33	50	27.011	87.583	0	0	0	43	25.017	70.073	0	0	0	67	51.971	42.978	43	35	32.004	50.057	30	35.199	39	44	25.168	68.759	48	45.914
unigene74529	Potassium transporter 26; OsHAK26	221	0	0	0	26.964	51.888	25.9	0	0	51.342	69.8	14.827	22.02	37.105	78.694	19.196	24.274	14.682	45.461	31.156	84.774	0	0	0	36.361	28.269	45.999	0	0	0	76.729	70.738	31.508	26.202	16.423	13.806	51.201	16.628	24.567	21.208	12.724	37.951	77.872	42.406	68.226
isotig67761	Anthocyanidin 3-O-glucosyltransferase; Flavonol 3-O-glucosyltransferase; UDP-glucose flavonoid 3-O-glucosyltransferase	222	0	0	0	55	31	27	0	0	62	70	44	28.051	27	34.997	42.26	32	31	73	15	79.356	0	0	0	16.015	30.601	17.012	0	0	0	45.03	23	25	39.007	23	20	28.437	18	79.67	12	35.932	24.001	32	40	23
unigene55337	Ubiquitin carboxyl-terminal hydrolase 14; Deubiquitinating enzyme 14; Ubiquitin thioesterase 14; Ubiquitin-specific-processing protease 14	223	0	0	0	34.87	30.341	36.757	0	0	40.997	48.128	70.678	80.661	29.413	22.354	45.219	46.217	50.372	27.35	24.66	57.679	0	0	0	15.742	31.289	46.77	0	0	0	31.796	25.198	55.221	87.694	45.299	77.753	52.817	29.132	42.412	55.385	90.038	78.767	38.089	18.489	40.272
unigene142837	Monodehydroascorbate reductase; Short=MDAR; Ascorbate free radical reductase; Short=AFR reductase	224	0	0	0	29.049	23.697	42.336	0	0	38.768	38.726	86.404	56.909	21.457	37.052	40.823	52.819	55.662	28.582	19.938	32.786	0	0	0	30.872	42.545	24.458	0	0	0	30.651	35.003	49.057	49.713	40.524	67.743	36.47	17.976	51.445	57.296	113.793	45.628	44.764	33.661	39.475
isotig116967	---NA---	225	0	0	0	24	25	39.062	0	0	37	35.003	63.672	57.986	27.005	46.02	51.003	59.989	76.35	43	30.002	12	0	0	0	29	38.001	23	0	0	0	31	21	17	81	63.461	93.523	63	33.004	22	69	55.531	79.501	45	42.085	63.411
isotig106280	probable transaldolase	226	0	0	0	25.809	33.676	37.751	0	0	33.301	41.514	76.401	50.495	35.758	33.53	43.396	51.403	52.064	27.697	36.395	49.093	0	0	0	30.019	23.101	35.253	0	0	0	35.461	24.264	16.963	79.755	43.455	74.453	46.897	22.748	42.318	99.068	63.398	62.234	45.961	41.06	47.664
unigene52241	putative truncated TIR-NBS-LRR protein	227	0	0	0	26	52.989	33.426	0	0	29	19	48.995	39	24	38	33.413	31	58.333	24	22	21	0	0	0	43.414	27.001	47.81	0	0	0	35	24.002	17	80	50	77.138	43	34	60.614	85	51	79	34	21.003	47
isotig94979	PHD finger protein ALFIN-LIKE 5	228	0	0	0	25.662	39.664	26.043	0	0	30.445	30.582	78.97	52.328	26.469	20.51	51.407	51.113	41.925	43.819	26.41	45.386	0	0	0	31.913	27.104	29.715	0	0	0	34.614	20.416	38.51	60.955	69.768	84.77	57.422	27.489	38.507	65.821	68.623	69.492	38.521	26.896	45.035
isotig111065	unknown	229	0	0	0	14	28	21	0	0	22	33.225	64.527	45.985	21.005	32.002	54	45.081	56.001	26.806	23	42.314	0	0	0	33	22.008	33	0	0	0	24.009	18	49	76	51.124	77	30.351	16.004	32	52	53.472	69.006	24	22.004	22.36
unigene49839	60S ribosomal protein L9	230	0	0	0	20.08	37.932	24	0	0	28.017	34	48	44	12	33	27	45.218	42.43	22.038	21	46.211	0	0	0	17.027	14.029	39.093	0	0	0	38.04	26.907	39.236	64.308	56	44.051	56.189	28	35	62.114	69.415	66.039	46	39	41
PUT-4269	Golgi pH regulator; Protein gpr89	231	0	0	0	37.164	41.464	39.556	0	0	39.688	22.099	77.061	77.073	14.794	40.706	50.569	49.872	56.913	39.636	15.107	25.011	0	0	0	30.582	38.679	12.136	0	0	0	32.795	45.789	22.391	73.637	39.043	75.145	36.701	22.175	39.064	55.144	54.386	56.703	34.405	34.836	23.633
isotig38734	UDP-glycosyltransferase 75B1; (Uridine 5'-diphosphate-glucose:indol-3-ylacetyl)-beta-D-glucosyl transferase 1; IAA-Glu synthase 1; Indole-3-acetate beta-glucosyltransferase 1	232	0	0	0	32.927	28.419	12.42	0	0	35.213	34.957	65.962	68.797	30.04	11.451	50.7	74.969	78.906	44.294	15.592	41.063	0	0	0	24.098	14.98	32.102	0	0	0	10.993	24.03	28.466	57.096	50.859	78.573	21.449	13.809	29.037	56.702	44.593	64.522	21.014	13.955	20.076
unigene14848	---NA---	233	0	0	0	23.859	15.212	48.968	0	0	12.206	20.962	48.081	37.597	18.024	28.709	14.141	53.327	41.833	21.91	29.666	0	0	0	0	25.647	23.221	18.879	0	0	0	50.231	17.535	16.895	56.693	53.373	73.116	52.048	16.714	41.038	51.928	58.146	65.906	29.598	42.41	52.698
unigene6417	Probable membrane metalloprotease ARASP2, chloroplastic; Flags: Precursor	234	0	0	0	17.544	18.378	16.515	0	0	34.698	19.977	43.005	36.224	17.809	23.013	33.623	42.813	36.395	27.58	21.927	25.11	0	0	0	10.799	18.525	11.29	0	0	0	48.657	23.44	38.374	76.815	49.927	38.525	24.135	25.606	19.799	38.807	41.351	42.697	41.98	43.457	43.692
unigene36085	unknown	235	0	0	0	27.224	24.264	35.231	0	0	27.957	23.73	33.696	25.643	33.424	35.398	20.192	31.164	30.16	22.645	33.51	14.26	0	0	0	31.651	21.255	15.815	0	12.178	0	28.215	17.929	26.94	45.844	34.266	43.797	36.683	31.502	20.482	42.033	30.772	62.313	37.654	25.533	44.06
unigene185684	---NA---	236	0	0	0	18	16	22.955	0	0	13.218	15	46.099	23.152	30.828	18	14.185	42.606	10.319	23.546	27.979	18	0	0	0	18.826	14	15	0	0	0	25	11.999	13.25	48.167	34.098	28.028	45.197	36.116	26.001	38.724	33.454	49.469	45.427	49.243	43.996
unigene52211	Protein trichome birefringence-like 5	237	0	0	0	35	11.001	52	0	0	30	28	41.315	36	39	47	21	20	22	36	52.024	19	0	0	0	23	50.971	16	0	0	0	24	13	32	47.883	37	35	46	43	43.065	24	22	47.038	25	37.385	63.018
unigene180849	---NA---	238	0	0	0	16	16.344	54.583	0	0	26.977	13.994	35.997	23.375	36	41.998	25.99	17.339	24.771	32.429	55.05	18	0	0	0	26	56.541	28.997	0	0	0	22	31	36	28.386	16	22	44.4	44	31.309	28	21.345	52.517	29.996	46.441	72.544
isotig104273	---NA---	239	0	0	0	19.002	17.193	30.168	0	0	22.036	21.155	21.208	22.996	26.162	30	21.31	14	31	16	30.724	0	0	0	0	31.372	34.01	13	0	0	0	11	11	10.182	33.073	20.114	29.173	64.009	36.026	42.167	29.359	23	30.786	25	35.198	44.341
isotig50272	---NA---	240	0	0	0	35	41	22.803	0	0	29	24	45.007	41	34	43	37	64	50.999	42	29	44	0	0	12	37	23	35	0	0	0	27	26	30	57	20.602	45	38	31	34.012	40	42	74	25	20.001	40
isotig47001	F-box/kelch-repeat protein At1g55270	241	0	0	0	35	36	47	0	0	24	28	44.017	39	23	51	27	46.996	36.024	39.002	41	35	0	11	0	36	26	25	0	0	0	27.005	15	17	31	43.966	28	32	12	21.012	44	47	48	26	41	38
isotig23784	Diacylglycerol O-acyltransferase 2; Short=AtDGAT2	242	0	0	0	31.363	38.779	21	0	0	23	24	54.573	34.726	26	48.415	35	34.707	38.479	39.857	30	34.732	0	0	0	20	27.802	18.685	0	0	0	49.828	27.62	26.648	31.896	35.502	39.222	34.852	23.762	36	44.658	51.534	43.872	22.633	33.47	27
unigene101202	unknown	243	0	0	0	15	41	27	0	0	35	27	41	28	28	21.047	46	45	55	39	15	25	0	0	0	17	21	31	0	0	0	25	20	12	64	40.252	44.64	44	20	27.427	77	59	57	37.649	32	31
isotig69027	---NA---	244	0	0	0	29	34	40	0	0	19	21	48	43	16.081	26	51	25.054	54.997	22	24	26	0	0	0	18	25.308	36	0	0	0	19.788	17.024	19.025	59	39.013	58	26	16.82	35.96	59.111	60	43.076	15	38	33
isotig90316	26S proteasome non-ATPase regulatory subunit 4 homolog; 26S proteasome regulatory subunit RPN10; Short=AtRPN10; 26S proteasome regulatory subunit S5A homolog; Multiubiquitin chain-binding protein 1; Short=AtMCB1	245	0	0	0	32.773	33.367	15.837	0	0	51.215	21.426	47.564	36.116	18.17	22.125	48.501	30.384	51.938	38.216	23.003	43.767	0	0	0	26.832	18.375	35.806	0	0	0	27.571	40.926	28.031	56.573	36.981	43.462	22.583	23.761	32.428	47.54	55.705	43.55	22.27	32.953	12.344
unigene141436	D-3-phosphoglycerate dehydrogenase; Short=PGDH	246	0	0	0	35.122	18.509	22.407	0	0	28.062	21.401	58.711	41.494	22.468	37.61	21.804	27.221	26.834	42.681	25.292	39.853	0	0	0	24.741	33.059	37.39	0	0	0	63.221	37.298	46.852	49.38	21.584	39.339	41.393	30.1	58.014	35.414	47.799	57.979	21.394	27.647	35.312
isotig60154	Putative DEAD-box ATP-dependent RNA helicase 33	247	0	0	0	24	26.004	29.001	0	0	30	27	54.769	41	18	38	29	30.829	34.426	22	26	31	0	0	0	24.983	29	31.134	0	0	14.08	37	26.099	42.68	37.999	25	62.686	46.157	49.802	36	33	32	44.999	28	31	37
isotig71453	unknown	248	0	0	0	35.128	32.746	44.036	0	0	20.989	19.899	22.993	11	22	20	20	29	43	24.434	46.991	37.189	0	0	0	31.363	34.998	21.066	0	0	0	39.004	29.004	52.066	24.994	40.001	34	23.495	21.998	38.418	25	50.044	52.991	21	31.076	49.119
isotig65753	---NA---	249	0	0	0	50.294	45	43	0	0	32	42.111	37	36	39	22.001	19.092	12.17	31	43.019	21	36	0	0	0	33	38	29	0	0	0	38.936	31	27.008	37	32	42.001	46.996	18	26.14	26	47.877	25.984	33.04	33.344	28
isotig59089	Glycine-rich RNA-binding protein 2	250	0	0	0	23.853	18.27	42.582	0	0	26.767	15.297	23.903	37.713	41.697	39.285	28.968	32.605	27.006	31.124	31.133	37.497	0	0	0	26.97	16.382	36.307	0	0	0	40.713	31.103	30.718	26.287	18.311	26.629	37.275	39.836	35.461	17.268	37.548	34.805	32.236	32.164	25.437
unigene115158	---NA---	251	0	0	0	39.866	28.434	24.143	0	0	29.477	17.351	16.466	23.611	25.067	38.411	19.067	39.356	24.33	33.455	22.261	39.928	0	0	0	31.094	16.671	30.127	0	0	0	40.005	23.006	21.88	25.963	18.163	13.371	39.409	28.322	29.268	28.059	38.626	24.379	21.821	31.945	21.604
unigene69881	Prolyl endopeptidase; Short=PE; Post-proline cleaving enzyme	252	0	0	0	12	29	19	0	0	37	27	42	41	12	16	39.967	26	38	37	48.005	59	0	0	0	17	18	18	0	0	0	32	32	43	41	21	36	27	24	28	49.001	23	32	45.997	54.973	42.999
unigene104615	---NA---	253	0	0	0	18.923	17.835	21.825	0	0	26.633	21.811	45.474	63.585	26.25	24.467	45.373	60.003	63.283	27.592	42.723	26.979	0	0	0	27.829	30.368	14.576	0	0	0	19.606	21.129	34.783	51.911	44.287	48.828	42.675	24.418	32.562	30.177	27.121	55.845	18.319	36.451	27.711
isotig54954	---NA---	254	0	0	0	14.438	15.999	17.273	15.594	0	31.981	20.579	60.903	63.757	18.674	24.158	49.333	50.14	39.967	29.874	31.5	36.405	0	0	0	19.618	18.498	26.837	0	0	0	26	25.994	18.653	27.735	22.516	63.008	31.75	21.751	38.017	42.199	52.848	50.757	34.866	24.294	24.738
isotig52290	uncharacterized protein LOC112097863	255	0	0	0	31.575	18	22	0	0	24	14.983	50.638	49	24	28	35	30	45.01	25.447	29.007	36	0	0	0	15	33.007	36	0	0	0	23	23.292	15	48.455	27.055	56.152	31	18	42	42.183	38.023	59	25.933	25	35
isotig63362	Aspartyl protease family protein 2; Flags: Precursor	256	0	0	0	23.06	13.77	22.124	0	0	28.164	35.279	40.689	57.987	23.431	48.55	32.535	51.748	49.229	20.001	39.926	34.203	0	0	0	25.837	39.22	25.354	0	0	0	22.482	19.019	10.986	23.129	19.462	40.816	19.019	0	37.149	25.092	19.102	20.54	26.857	25.02	19.089
unigene62768	TMV resistance protein N-like isoform X1	257	0	0	0	42.775	27.912	29.1	0	0	37.696	35.773	35.202	40.847	21.869	24.917	29.974	32.98	52.91	40.876	19.907	28.948	0	0	0	22.088	23.85	32.883	0	0	0	31.875	22.826	24.965	54.854	36.422	32.659	26.681	14.825	24.137	56.397	41.987	53.895	30.976	30.525	32.266
unigene27522	---NA---	258	0	0	0	40.748	15.028	19.014	0	0	33.593	22.969	29.44	36.091	15.337	25.632	32.862	43.422	38.906	36.703	33.47	22.348	0	0	0	13.983	10.622	23.15	0	0	0	31.182	22.543	18.893	58.758	42.502	24.67	15.146	13.459	15.536	36.736	28.467	40.446	41.094	20.19	37.662
unigene14609	---NA---	259	0	0	0	24	23	13	0	0	24.005	24.251	40	37	25	26	33	33	29.014	32.977	26	30	11	11	0	20	20	32	0	0	0	25	30	23	51	24	29	35	23.877	17	38	15	41	20	23	17
unigene210444	40S ribosomal protein S11-2-like	260	0	0	0	16.351	28.497	23.548	0	0	31.094	37.462	50.18	49.632	23.681	13.225	31.172	36.548	47.122	28.781	12.49	19.476	0	0	0	19.523	21.467	15.916	0	0	0	41.833	13.758	17.004	41.862	46.342	51.551	30.877	14.267	16.736	29.101	46.851	48.83	15.832	18.807	23.555
unigene36671	---NA---	261	0	0	0	18.924	16.032	16.108	0	0	23.741	17.097	50.074	39.866	26.283	22.822	41.484	22.488	37.513	16.128	23.027	0	0	0	0	15.202	25.445	14.631	0	0	0	16.671	11.143	19.285	51.462	33.468	40.331	16.588	14.064	36.322	35.087	50.755	50.417	18.434	20.116	20.723
isotig101408	Regulator of rDNA transcription protein 15	262	0	0	0	22.899	16.179	26.986	0	0	13.596	11.424	38.107	40.068	16.676	16.807	40.973	40.905	28.147	14.662	12.296	24.476	0	0	0	12.012	11.445	20.396	0	0	0	15.149	12.477	20.957	68.875	38.118	39.446	16.752	10.807	20.219	42.356	38.088	59.635	22.135	28.72	17.823
isotig48055	Lipase; Triacylglycerol lipase; Flags: Precursor	263	0	0	0	27	12	17.529	0	0	18	32.271	40.054	27	22.831	42.458	35.64	32.584	50.602	29.3	12.772	25	0	0	0	21.672	16	22.126	0	0	0	19	11.398	0	38.443	19.752	54.014	34.992	18.024	34.722	49.895	22.795	45.919	22.322	22.364	28.945
isotig81588	---NA---	264	0	0	0	32.516	37	30	0	0	17.999	18.164	29	33.999	18.026	24.95	37	32.843	27	35.996	13.266	28.015	0	0	0	22.595	25.016	20.006	0	0	0	37.999	29.832	16	22.952	43.998	20.877	26	13.196	17.269	33.025	36.178	27	18	16.216	25.391
isotig71194	Ubiquitin	265	0	0	0	27	33	33	0	0	31	22	37.059	37	19	25	28	29	23	37	17	12.827	0	0	0	22	29	16	0	0	0	19	20	12	35	18	45	17	14	32	27	22	34	25	29.586	22
isotig86556	Protein STRICTOSIDINE SYNTHASE-LIKE 5; Short=AtSSL5; Protein YELLOW-LEAF-SPECIFIC GENE 2; Flags: Precursor	266	0	0	0	12.759	12.656	19.746	0	0	18.324	23.08	33.936	34.993	12.809	21.511	27.998	22.776	23.889	15.468	20.185	11.623	0	0	0	20.223	27.085	10.856	0	0	0	25.627	14.871	15.503	27.681	36.011	33.605	19.461	0	30.569	16.677	35.666	27.812	27.623	14.303	36.512
unigene42262	---NA---	267	0	0	0	16.258	14.763	20.863	0	0	24.098	19.778	38.387	27.89	13.832	11.991	23.914	26.85	18.857	19.85	31.905	41.759	0	0	0	20.998	12	19.275	0	0	0	21.132	22.881	35.18	27.029	23.13	17.921	17.103	16	28.83	33.057	25	25.781	11.13	23.064	11.368
isotig82999	TIR/P-loop/LRR	268	0	0	0	23	18.909	33	0	0	12	12	39.48	26	21	19.029	34	18	33	21	19.211	38	0	0	0	17	19	20	0	0	0	16	14	17	27.999	14.916	18.349	20	0	14.181	41	32	25	13	14	17
unigene19291	---NA---	269	0	0	0	48.003	39	51	0	0	46.02	55	17.513	29	33	43.029	26	17	34	41.035	32	30.006	0	0	0	23	18	41.446	0	0	0	48	39.001	38	26	18	32	52.019	71	31	43.199	17	31	18	17.996	15.989
isotig104290	Potassium transporter 20; OsHAK20	270	0	0	0	36	19.15	24	0	0	44.972	35.042	15.436	28	25	22	42	15	55	39.081	0	30	0	0	0	26	15	36	0	0	0	25	11	10.19	33	12	21	31	39	13	13	29	19	19	18	11
unigene123132	---NA---	271	0	0	0	22	16.987	16.119	0	0	30.229	23	17	23	19.324	25.185	13	11	14.118	30	22.584	25	0	0	0	28	24.062	36.702	0	0	0	42.998	25.02	39.689	26.082	14	19.273	39.18	31.069	40.271	13.038	24.166	10.093	18	30.207	37.181
unigene82694	---NA---	272	0	0	0	11	16	16	0	0	18	16	17	15	25	21	16	17	13.018	31	23	25.822	0	0	0	15.999	11.158	33.999	0	0	0	30	18	26	14	13	10.999	40	29	15	11	11	17	20	21	18
unigene56095	unknown	273	110	102	86	0	0	0	93	96	0	0	0	0	0	0	0	0	0	0	0	0	94	82	128	0	0	0	112.181	78.963	64	0	0	0	0	0	0	0	0	0	0	0	0	0	0	0
unigene6202	---NA---	274	124.98	130.207	52.677	0	0	0	69.38	48.318	0	0	0	0	0	0	0	0	0	0	0	0	72.504	60.082	106.483	0	0	0	93.518	70.603	96.087	0	0	0	0	0	0	0	0	0	0	0	0	0	0	0
isotig92113	Alcohol dehydrogenase 1	275	55.991	97.853	65.937	0	0	0	94.506	73.888	0	0	0	0	0	0	13.698	0	0	0	0	0	82.646	75.857	92.034	0	0	0	60.263	114.585	86.606	0	0	0	0	0	0	0	0	0	0	0	0	0	0	0
unigene199112	Internalin I; Flags: Precursor	276	61.88	79	76	0	0	0	53	66	0	0	0	0	0	0	0	0	0	0	0	0	82.446	92	96.899	0	0	0	46	73	64.01	0	0	0	0	0	0	0	0	0	0	0	0	0	0	0
unigene205800	Uncharacterized membrane protein YuiD	277	74.225	74.772	31.117	0	0	0	99.328	69.536	0	0	0	0	0	0	0	0	0	0	0	0	86.844	57.472	84.447	0	0	0	95.613	99.57	75.152	0	0	0	0	0	0	0	0	0	0	0	0	0	0	0
isotig89786	Protein RER1	278	63.298	64.163	47.92	0	0	0	101.798	73.697	0	0	0	0	0	0	0	0	0	0	0	0	80.828	48.384	75.131	0	0	0	81.386	68.41	54.942	0	0	0	0	0	0	0	0	0	0	0	0	0	0	0
unigene204783	---NA---	279	81	68	27	0	0	0	63	44	0	0	0	0	0	0	0	0	0	0	0	0	78	42.035	124	0	0	0	51	139	85.437	0	0	0	0	0	0	0	0	0	0	0	0	0	0	0
isotig35078	Abscisic stress-ripening protein 3	280	33.459	28.764	131.597	0	0	0	11.204	0	0	0	0	0	0	0	0	0	0	0	0	0	173.346	152.587	20.976	0	0	0	19.406	14.31	11.692	0	0	0	0	0	0	0	0	0	0	0	0	0	0	0
unigene166711	Putative disease resistance protein At4g11170	281	19	61	111.035	0	0	0	42	21.841	0	0	0	0	0	0	0	0	0	0	0	0	208.017	36	30	0	0	0	31	41	23	0	0	0	0	0	0	0	0	0	0	0	0	0	0	0
unigene119108	---NA---	282	12	35	105	0	0	0	17	17	0	0	0	0	0	0	0	0	0	0	0	0	140	85	34	0	0	0	32	20	18	0	0	0	0	0	0	0	0	0	0	0	0	0	0	0
unigene114689	unknown	283	0	49	71.006	0	0	0	13	15	0	0	0	0	0	0	0	0	0	0	0	0	132	85	39	0	0	0	19	46	40	0	0	0	0	0	0	0	0	0	0	0	0	0	0	0
unigene79485	Probable disease resistance protein At5g04720	284	0	40	54.999	0	0	0	0	11	0	0	0	0	0	0	0	0	0	0	0	0	132.871	64	46	0	0	0	26	45	28	0	0	0	0	0	0	0	0	0	0	0	0	0	0	0
isotig85375	---NA---	285	25.999	83.515	25	0	0	0	22	11	0	0	0	0	0	0	0	0	17	0	0	0	53	43	57	0	0	0	14	97.915	129.262	0	0	0	0	35	33.005	0	0	0	24	25.059	0	0	0	0
unigene11256	---NA---	286	77.231	72.64	56.513	0	0	0	69.978	50.112	0	0	0	0	0	0	0	0	0	0	0	0	82.815	68.292	70.624	0	0	0	69.726	64.573	121.462	0	0	0	0	0	0	0	0	0	0	0	0	0	0	0
unigene99245	---NA---	287	58	28	50	0	0	0	70	53.667	0	0	0	0	0	0	0	0	0	0	0	0	48.977	38	75.032	0	0	0	68	59.012	127	0	0	0	0	0	0	0	0	0	0	0	0	0	0	0
isotig79112	unknown	288	63	58	46.211	0	0	0	89.09	34	0	0	0	0	0	0	0	0	0	0	0	0	66	27	91	0	0	0	102	82.017	56.001	0	0	0	0	0	0	0	0	0	0	0	0	0	0	0
isotig74105	Plasmodesmata-located protein 6; Short=PD-located protein 6; Cysteine-rich repeat secretory protein 12; Flags: Precursor	289	57.161	37.144	63.001	0	0	0	65.294	44.673	0	0	0	0	0	0	0	0	0	0	0	0	37	13	73.001	0	0	0	89.001	76.208	45.154	0	0	0	0	0	0	0	0	0	0	0	0	0	0	0
unigene92452	---NA---	290	35.384	58	45.002	0	0	0	64.005	40.678	0	0	0	0	0	0	0	0	0	0	0	0	44	36.248	68.475	0	0	0	74.972	66	45	0	0	0	0	0	0	0	0	0	0	0	0	0	0	0
unigene34936	Glycylpeptide N-tetradecanoyltransferase; Myristoyl-CoA:protein N-myristoyltransferase; Short=NMT; Peptide N-myristoyltransferase	291	54.157	34.668	56.804	0	0	0	88.051	42.577	0	0	0	0	0	0	0	0	0	0	0	0	51.624	60.166	43.078	0	0	0	82.089	54.263	59.719	0	0	0	0	0	0	0	0	0	0	0	0	0	0	0
unigene146836	---NA---	292	48.863	78.222	31.956	0	0	0	44.034	52.222	0	0	0	0	0	0	0	0	0	0	0	0	55.227	57.634	90.171	0	0	0	64.403	78.016	95.103	0	0	0	0	0	0	0	0	0	0	0	0	0	0	0
unigene127504	Phosphoenolpyruvate carboxylase; Short=PEPC; Short=PEPCase	293	34.357	36.467	37.468	0	0	0	58.776	53.661	0	0	0	0	0	0	0	0	0	0	0	0	58.652	38.475	92.04	0	0	0	68.609	46.468	83.628	0	0	0	0	0	0	0	0	0	0	0	0	0	0	0
isotig39606	---NA---	294	25.899	43.072	14.992	0	0	0	40.633	52.376	0	0	0	0	0	0	0	0	0	0	0	0	32.866	43.425	91.752	0	0	0	58.997	60.841	85.569	0	0	0	0	0	0	0	0	0	0	0	0	0	0	0
isotig85091	---NA---	295	52.02	72.896	21.323	0	0	0	35.319	27.698	0	0	0	0	0	0	0	0	0	0	0	0	47.19	23.918	83.946	0	0	0	48.914	24.397	68.553	0	0	0	0	0	0	0	0	0	0	0	0	0	0	0
unigene130920	Disease resistance protein RPS6; Resistance to Pseudomonas syringae 6	296	41	28	32	0	0	0	56	21	0	0	0	0	0	0	0	0	0	0	0	0	70	27	58	0	0	0	83	115	94	0	0	0	0	0	0	0	0	0	0	0	0	0	0	0
unigene126407	TMV resistance protein N	297	38	24	30	0	0	0	40.075	36	0	0	0	0	0	0	0	0	0	0	0	0	51	46	58.996	0	0	0	95	81	73.435	0	0	0	0	0	0	0	0	0	0	0	0	0	0	0
isotig104119	unknown	298	34	33	34	0	0	0	35	41	0	0	0	0	0	0	0	0	0	0	0	0	54.999	52	51	0	0	0	79	60.907	70.589	0	0	0	0	0	0	0	0	0	0	0	0	0	0	0
unigene4751	Probable disease resistance protein At5g04720	299	25.707	48.636	18.548	0	0	0	36.002	24.454	0	0	0	0	0	0	0	0	0	0	0	0	47.62	47.634	57.474	0	0	0	42.836	105.06	67.506	0	0	0	0	0	0	0	0	0	0	0	0	0	0	0
isotig103035	Probable xyloglucan endotransglucosylase/hydrolase protein B; VaXTH2; Flags: Precursor	300	111.083	97.839	88.213	0	0	0	85.468	84.749	0	0	0	0	0	0	0	0	0	0	0	0	42.458	48.456	77.896	0	0	0	37.032	18.803	21.469	0	0	0	0	0	0	0	0	0	0	0	0	0	0	0
unigene160675	unknown	301	63.996	158.221	38.321	0	0	0	75.584	81.194	0	0	0	0	0	0	0	0	0	0	0	0	36.787	18.926	34.744	0	0	0	39.129	43.13	30.247	0	0	0	0	0	0	0	0	0	0	0	0	0	0	0
unigene119361	---NA---	302	34.102	51.907	18.903	0	0	0	77.454	76.158	0	0	0	0	0	0	0	0	0	0	0	0	31.193	16.385	134.954	0	0	0	35.329	61.116	16.045	0	0	0	0	0	0	0	0	0	0	0	0	0	0	0
unigene159658	probable LRR receptor-like serine/threonine-protein kinase At5g48740	303	33.848	103	33	0	0	0	92	23	0	0	0	0	0	0	0	0	0	0	0	0	30	0	100.984	0	0	0	36	52.974	12	0	0	0	0	0	0	0	0	0	0	0	0	0	0	0
isotig65122	---NA---	304	14	96.034	50	0	0	0	41.094	33	0	0	0	0	0	0	0	0	0	0	0	0	50	34	80	0	0	0	16	20	13	0	0	0	0	0	0	0	0	0	0	0	0	0	0	0
unigene97794	Probable leucine-rich repeat receptor-like protein kinase At1g35710; Flags: Precursor	305	29	76.96	36.74	0	0	0	33.494	23	0	0	0	0	0	0	0	0	0	0	0	0	31.005	16.206	60.22	0	0	0	42	91	26	0	0	0	0	0	0	0	0	0	0	0	0	0	0	0
unigene106667	unknown	306	39	86.904	41	0	0	0	16	0	0	0	0	0	0	0	0	0	0	0	0	0	30	15	77.058	0	0	0	19	56	11.002	0	0	0	0	0	0	0	0	0	0	0	0	0	0	0
unigene29983	---NA---	307	54	39	91.007	0	0	0	41	18	0	0	0	0	0	0	0	0	0	0	0	0	86.151	64	39	0	0	0	91.087	30	21.929	0	0	0	0	0	0	0	0	0	0	0	0	0	0	0
isotig25343	Linamarin synthase 1; Cyanohydrin UDP-glucosyltransferase UGT85K4	308	70	73.004	37	0	0	0	43	56	0	0	0	0	0	0	0	0	0	0	0	0	88.135	52	34	0	0	0	37	55	18.07	0	0	0	0	0	0	0	0	0	0	0	0	0	0	0
isotig91865	---NA---	309	48.486	47.547	47.69	0	0	0	53.391	67.271	0	0	17.974	0	0	0	0	0	0	0	0	0	33.462	45.903	36.293	0	0	0	50.142	54.871	24.755	0	0	0	11.002	0	0	0	0	0	0	0	0	0	0	0
unigene10014	---NA---	310	77	57	56	0	0	0	40	53	0	0	0	0	0	0	0	0	0	0	0	0	28.052	35.934	49	0	0	0	65	31.124	19	0	0	0	0	0	0	0	0	0	0	0	0	0	0	0
unigene25051	E3 ubiquitin-protein ligase RNF181; RING finger protein 181; RING-type E3 ubiquitin transferase RNF181	311	12.332	61.963	20.932	0	0	0	21.996	20.91	0	0	0	0	0	0	0	0	0	0	0	0	70.51	80.165	58.913	0	0	0	32.635	94.935	27.984	0	0	0	0	0	0	0	0	0	0	0	0	0	0	0
isotig63914	E3 ubiquitin-protein ligase RNF181; RING finger protein 181; RING-type E3 ubiquitin transferase RNF181	312	22.668	61.584	24.068	0	0	0	23.891	20.095	0	0	0	0	0	0	0	0	0	0	0	0	84.33	48.836	57.088	0	0	0	15.056	55.06	44.016	0	0	0	0	0	0	0	0	0	0	0	0	0	0	0
unigene4933	Putative disease resistance protein At5g47280	313	14	32	38.994	0	0	0	18	0	0	0	0	0	0	0	0	0	0	0	0	0	86	77	26	0	0	0	29	31	35	0	0	0	0	0	0	0	0	0	0	0	0	0	0	0
isotig78162	Auxin-responsive protein SAUR32; Protein ABOLISHED APICAL HOOK MAINTENANCE 1; Protein SMALL AUXIN UP RNA 32	314	16.119	28.311	73.221	0	0	0	18.583	0	0	0	0	0	0	0	0	0	0	0	0	0	45.6	39.994	24.516	0	0	0	19.029	32.548	17	0	0	0	0	0	0	0	0	0	0	0	0	0	0	0
unigene146136	Disease resistance protein TAO1; Protein TARGET OF AVRB OPERATION 1	315	14	29.33	48.235	0	0	0	17	24.078	0	0	0	0	0	0	0	0	0	0	0	0	55.974	49.609	22.543	0	0	0	12.216	30.196	23.066	0	0	0	0	0	0	0	0	0	0	0	0	0	0	0
unigene32213	Auxin-responsive protein SAUR32; Protein ABOLISHED APICAL HOOK MAINTENANCE 1; Protein SMALL AUXIN UP RNA 32	316	17.881	22.731	50.779	0	0	0	14.409	17.639	0	0	0	0	0	0	0	0	0	0	0	0	49.918	34.006	13.484	0	0	0	16.002	19.845	11	0	0	0	0	0	0	0	0	0	0	0	0	0	0	0
unigene48232	Putative disease resistance protein RGA4; RGA4-blb	317	0	26.885	38.276	0	0	0	0	0	0	0	0	0	0	0	0	0	0	0	0	0	60.865	33.155	32.276	0	0	0	19.84	23.214	17.409	0	0	0	0	0	0	0	0	0	0	0	0	0	0	0
isotig87122	Retrovirus-related Pol polyprotein from transposon RE2; Retro element 2; Short=AtRE2; Includes: Protease RE2; Includes: Reverse transcriptase RE2; Includes: Endonuclease RE2	318	21.63	28	0	0	0	0	30.536	79.485	0	0	0	0	0	0	0	0	0	0	0	0	46.049	29	41	0	0	0	59	23.772	107.062	0	0	0	0	0	0	0	0	0	0	0	0	0	0	0
isotig21511	---NA---	319	25.747	28.673	38.072	0	0	0	28.084	44.258	0	0	0	0	0	0	0	0	0	0	0	0	51.586	59.759	54.74	0	0	0	58.375	37.587	87.866	0	0	0	0	0	0	0	0	0	0	0	0	0	0	0
isotig56782	---NA---	320	37.284	38.453	46.983	0	0	0	40.028	41.108	0	0	0	0	0	0	0	0	0	0	0	0	59.341	35.858	43.768	0	0	0	42.582	50.161	69.509	0	0	0	0	0	0	0	0	0	0	0	0	0	0	0
isotig63581	---NA---	321	49	50	48	0	0	0	20	33	0	0	0	0	0	0	0	0	0	0	0	0	57	39	28	0	0	0	72	46	62	0	0	0	0	0	0	0	0	0	0	0	0	0	0	0
unigene66262	unknown	322	40	43	47	0	0	0	31	32	0	0	0	0	0	0	0	0	0	0	0	0	32	29	41.019	0	0	0	67	47	63	0	0	0	0	0	0	0	0	0	0	0	0	0	0	0
unigene41233	---NA---	323	42	0	25	0	0	0	43.983	35.333	0	0	0	0	0	0	0	0	0	0	0	0	40.774	44.217	49	0	0	0	43.004	55.988	64	0	0	0	0	0	0	0	0	0	0	0	0	0	0	0
unigene118256	---NA---	324	20	21	17	0	0	0	20.986	27.983	0	0	0	0	0	0	0	0	0	0	0	0	31.018	56	40	0	0	0	60	31	61	0	0	0	0	0	0	0	0	0	0	0	0	0	0	0
unigene139503	---NA---	325	20.488	15	26	0	0	0	20	21	0	0	0	0	0	0	0	0	0	0	0	0	31	39	49	0	0	0	42	43.021	56	0	0	0	0	0	0	0	0	0	0	0	0	0	0	0
unigene54996	Disease resistance protein RRS1; Disease resistance protein RCH2; Disease resistance protein SLH1; Probable WRKY transcription factor 52; Protein RPS4-homolog; Protein SENSITIVE TO LOW HUMIDITY 1; Resistance to Colletotrichum higginsianum 2 protein; Resistance to Ralstonia solanacearum 1 protein; WRKY DNA-binding protein 52	326	24	23	18	0	0	0	27	16	0	0	0	0	0	0	0	0	0	0	0	0	23	21	44	0	0	0	48	46.898	61	0	0	0	0	0	0	0	0	0	0	0	0	0	0	0
unigene140513	Ankyrin repeat-containing protein ITN1; Protein INCREASED TOLERANCE TO NACL	327	22.103	70.779	27.855	0	0	0	38.725	48.652	0	0	0	0	0	0	0	0	0	0	0	13.64	53.742	51.176	57.716	0	0	0	33.541	45.855	40.191	0	0	0	0	0	0	0	0	0	0	0	0	0	0	0
unigene202186	---NA---	328	22	43	19	0	0	0	32	36.023	0	0	0	0	0	0	0	0	0	0	0	0	52.025	32	45	0	0	0	37	44.412	65	0	0	0	0	0	0	0	0	0	0	0	0	0	0	0
unigene56994	---NA---	329	23.137	68.384	25.233	0	0	0	34.162	32.451	0	0	0	0	0	0	0	0	0	0	0	0	44.695	16.107	40.393	0	0	0	43.615	43.836	54.09	0	0	0	0	0	0	0	0	0	0	0	0	0	0	0
unigene209	Signal peptidase complex-like protein DTM1; Protein DEFECTIVE TAPETUM AND MEIOCYTES 1; Flags: Precursor	330	31.008	33.869	19.488	0	0	0	56.526	45.186	0	0	0	0	0	0	0	0	0	0	0	0	54.596	46.67	48.599	0	0	0	59.518	33.85	39.966	0	0	0	0	0	0	0	0	0	0	10.252	0	0	0	0
unigene128460	Probable galactinol--sucrose galactosyltransferase 1; Protein SEED IMBIBITION 1; Raffinose synthase 1	331	27	26	18	0	0	0	36.595	35	0	0	0	0	0	0	0	0	0	0	0	0	56.009	40.975	70.152	0	0	0	56.001	42.337	39.998	0	0	0	0	0	0	0	0	0	0	0	0	0	0	0
unigene50508	---NA---	332	14.301	39	15	0	0	0	53.77	33.048	0	0	0	0	0	0	0	0	0	0	0	0	35.018	27.014	48.42	0	0	0	58.577	36.947	31.974	0	0	0	0	0	0	0	0	0	0	0	0	0	0	0
unigene94119	---NA---	333	24.583	39.696	19.998	0	0	0	36.479	33.543	0	0	0	0	0	0	0	0	0	0	0	11.522	24.899	34.966	40.151	0	0	0	39.748	33.168	31.942	0	0	0	0	0	0	0	0	0	0	0	0	0	0	0
unigene56308	unknown	334	52	28	53.873	0	0	0	41	14	0	0	0	0	0	0	0	0	0	0	0	0	50	0	64	0	0	0	69	57.547	45	0	0	0	0	0	0	0	0	0	0	0	0	0	0	0
unigene135774	putative disease resistance protein RGA4 isoform X1	335	46	44	42	0	0	0	63	15	0	0	0	0	0	0	0	0	0	0	0	0	39	0	72	0	0	0	53	54	50	0	0	0	0	0	0	0	0	0	0	0	0	0	0	0
isotig38525	---NA---	336	29.987	46.361	32.987	0	0	0	60.152	16.884	0	0	0	0	0	0	0	0	0	0	0	0	38.466	0	50.258	0	0	0	44.521	59.458	32.001	0	0	0	0	0	0	0	0	0	0	0	0	0	0	0
unigene34406	---NA---	337	28.001	27	33.67	0	0	0	45	0	0	0	0	0	0	0	0	0	0	0	0	0	17	0	36	0	0	0	37	41.766	37	0	0	0	0	0	0	0	0	0	0	0	0	0	0	0
unigene23370	---NA---	338	36	30.115	32	0	0	0	28.045	34.158	0	0	0	0	0	0	0	0	0	0	0	0	40	25	55	0	0	0	48.081	39.782	15.958	0	0	0	0	0	0	0	0	0	0	0	0	0	0	0
isotig115581	---NA---	339	16	37	50	0	0	0	27	30	0	0	0	0	0	0	0	0	0	0	0	0	30.996	29	68	0	0	0	48	24	18	0	0	0	0	0	0	0	0	0	0	0	0	0	0	0
unigene89286	---NA---	340	34	38	42	0	0	0	20	14	0	0	0	0	0	0	0	0	0	0	0	0	50	24	45	0	0	0	30	30.039	29	0	0	0	0	0	0	0	0	0	0	0	0	0	0	0
isotig118362	---NA---	341	29	20	38.488	0	0	0	32	55	0	0	0	0	0	0	0	0	0	0	0	0	16	0	26.227	0	0	0	47.026	27.971	27	0	0	0	0	0	0	0	0	0	0	0	0	0	0	0
isotig84710	Receptor-like protein kinase 2; Flags: Precursor	342	18	10.228	25	0	0	0	33	32.999	0	0	0	0	0	0	0	0	0	0	0	0	18.327	14	48	0	0	0	41	32	30	0	0	0	0	0	0	0	0	0	0	0	0	0	0	0
unigene119729	---NA---	343	16.975	15.482	13.531	0	0	0	26.433	49.437	0	0	0	0	0	0	0	0	0	0	0	0	11.792	17.513	47.664	0	0	0	28.637	27.594	25.095	0	0	0	0	0	0	0	0	0	0	0	0	0	0	0
unigene16633	4,5-DOPA dioxygenase extradiol	344	14.548	47.426	21.059	0	0	0	46.204	36.293	0	0	0	0	0	0	0	0	0	0	0	0	16.799	26.394	38.95	0	0	0	25.588	19.404	0	0	0	0	0	0	0	0	0	0	0	0	0	0	0	0
unigene19990	unknown	345	45	19	21.028	0	0	0	19.999	23.067	0	0	0	0	0	0	0	0	0	0	0	0	21.026	23.066	21.18	0	0	0	26.296	31	29	0	0	0	0	0	0	0	0	0	0	0	0	0	0	0
unigene103283	---NA---	346	20	17	13	0	0	0	20	24	0	0	0	0	0	0	0	0	0	0	0	0	32.991	21	16.206	0	0	0	38	20	39.033	0	0	0	0	0	0	0	0	0	0	0	0	0	0	0
isotig58476	---NA---	347	22.942	15.444	25.103	0	0	0	14.909	19.801	0	0	0	0	0	0	0	0	0	0	0	0	27.992	18.012	11.027	0	0	0	28.968	17	26.66	0	0	0	0	0	0	0	0	0	0	0	0	0	0	0
isotig103282	disease resistance protein	348	15.539	21.118	12.825	0	0	0	21.117	31.273	0	0	19.974	0	0	0	0	0	0	0	0	0	24.433	15.168	42.811	0	0	0	46.086	14.479	25.039	0	0	0	0	0	0	0	0	0	0	0	0	0	0	0
isotig38414	---NA---	349	15.108	20.957	13.001	0	0	0	19.974	23.418	0	0	0	0	0	0	0	0	0	0	0	0	16.964	14.115	26.284	0	0	0	32.972	0	15.225	0	0	0	0	0	0	0	0	0	0	0	0	0	0	0
unigene96181	---NA---	350	28	40.16	0	0	0	0	18.838	22.031	0	0	0	0	0	0	0	0	0	0	0	0	15.306	11	38.175	0	0	0	31.576	16	28.361	0	0	0	0	0	0	0	0	0	0	0	0	0	0	0
isotig49261	probable aldo-keto reductase 2	351	26	17.544	0	0	0	0	10.265	22.663	0	0	0	0	0	0	0	0	0	0	0	0	21.883	0	47.575	0	0	0	14.01	25	33.519	0	0	0	0	0	0	0	0	0	0	0	0	0	0	0
PUT-8247	non-specific phospholipase C6	352	26.71	22.404	27.968	0	0	0	12.571	27.374	0	0	0	0	0	0	0	0	0	0	0	0	32.067	22.844	30.218	0	0	0	22.549	23.586	21.142	0	0	0	0	0	0	0	0	0	0	0	0	0	0	0
unigene107447	putative TIR-NBS-LRR protein	353	15.12	24	26	0	0	0	24	19.008	0	0	0	0	0	0	0	0	0	0	0	0	25.554	27	33.101	0	0	0	15	36	12	0	0	0	0	0	0	0	0	0	0	0	0	0	0	0
isotig26858	---NA---	354	17.818	17	13	0	0	0	26.997	30.001	0	0	0	0	0	0	0	0	0	0	0	0	31.667	22.988	33.999	0	0	0	21.46	30	29.028	0	0	0	0	0	0	0	0	0	0	0	0	0	0	0
unigene162623	ATP-dependent RNA helicase DBP2	355	20	19	17	0	0	0	28	15	0	0	0	0	0	0	0	0	0	0	0	0	24	23	28	0	0	0	33	27	24.001	0	0	0	0	0	0	0	0	0	0	0	0	0	0	0
unigene86501	BEBT1	356	13	14	19	0	0	0	17	18.997	0	0	0	0	0	0	0	0	0	0	0	0	25	19	28	0	0	0	26.893	25	29	0	0	0	0	0	0	0	0	0	0	0	0	0	0	0
unigene36360	---NA---	357	18.716	19.547	16.017	0	0	0	22.654	26.892	0	0	0	0	0	0	0	0	0	0	0	0	19.659	26.143	26.254	0	0	0	25.418	19.839	22.55	0	0	0	0	0	0	0	0	0	0	0	0	0	0	0
unigene100030	---NA---	358	22.898	20.18	0	0	0	0	22.213	19.767	0	0	0	0	0	0	0	0	0	0	0	0	24.281	12.797	25.199	0	0	0	28.003	25.127	16.032	0	0	0	0	0	0	0	0	0	0	0	0	0	0	0
unigene56105	Subtilisin-like protease SBT5.4; Subtilase subfamily 5 member 4; Short=AtSBT5.4; Flags: Precursor	359	16.364	14	16.013	0	0	0	32.974	24	0	0	11.032	0	0	0	0	0	0	0	0	0	23.12	23.011	15	0	0	0	12.005	25	26.017	0	0	0	0	0	0	0	0	0	0	0	0	0	0	0
unigene74268	unknown	360	21.687	28.015	16.186	0	0	0	20.526	25.826	0	0	0	0	0	0	0	0	0	0	0	0	29.133	23.891	13.473	0	0	0	18.689	22.741	20.386	0	0	0	0	0	0	0	0	0	0	0	0	0	0	0
unigene167481	4-hydroxyphenylpyruvate dioxygenase; 4-hydroxyphenylpyruvic acid oxidase; Short=4HPPD; Short=HPD; Short=HPPDase	361	10.272	27.443	17.873	0	0	0	20.447	13.227	0	0	0	0	0	0	0	0	0	0	0	0	24.585	14.571	19.086	0	0	0	16.371	24.21	24.814	0	0	0	0	0	0	0	0	0	0	0	0	0	0	0
isotig34180	---NA---	362	10.31	21.204	21.531	0	0	0	10.283	17.846	0	0	0	0	0	0	0	0	0	0	0	0	15.834	22.78	18.662	0	0	0	18.713	34.795	30.609	0	0	0	0	0	0	0	0	0	0	0	0	0	0	0
isotig38020	---NA---	363	0	23.338	12.198	0	0	0	13.49	30.439	0	0	0	0	0	0	0	0	0	0	0	0	20.116	23.006	19.931	0	0	0	26.377	18.524	23.925	0	0	0	0	0	0	0	0	0	0	0	0	0	0	0
isotig66090	---NA---	364	0	24	18	0	0	0	21.974	20	0	0	0	0	0	0	0	0	0	0	0	0	23	0	19	0	0	0	25.003	22	25	0	0	0	0	0	0	0	0	0	0	0	0	0	0	0
unigene74950	Polygalacturonase inhibitor 1; Polygalacturonase-inhibiting protein 1; Short=PGIP-1; Flags: Precursor	365	18	11	32	0	0	0	17	16	0	0	0	0	0	0	0	0	0	0	0	0	0	0	38	0	0	0	24	21	18	0	0	0	0	0	0	0	0	0	0	0	0	0	0	0
unigene75057	Citrate/succinate antiporter; Citrate carrier; Citrate transporter	366	17.133	31.145	28.743	0	0	0	18.735	10.001	0	0	0	0	0	0	0	0	0	0	0	0	21.699	15.988	16.088	0	0	0	11.98	14.021	11.926	0	0	0	0	0	0	0	0	0	0	0	0	0	0	0
isotig113537	---NA---	367	17	24	22	0	0	0	13.236	0	0	0	0	0	0	0	0	0	0	0	0	0	25.997	14	12	0	0	0	28	14	21	0	0	0	0	0	0	0	0	0	0	0	0	0	0	0
isotig103762	---NA---	368	21	24	18	0	0	0	14	16	0	0	0	0	0	0	0	0	0	0	0	12	17.985	11	22	0	0	0	16	14.067	19	0	0	0	0	0	0	0	0	0	0	0	0	0	0	0
unigene98968	---NA---	369	23.41	18	15	0	0	0	11	12.074	0	0	0	0	0	0	0	0	0	0	0	0	11	11.051	23.005	0	0	0	11.006	17	13	0	0	0	0	0	0	0	0	0	0	0	0	0	0	0
unigene124807	---NA---	370	12	12	21	0	0	0	18	14	0	0	0	0	0	0	0	0	0	0	0	0	15	12	18	0	0	0	17	25	18	0	0	0	0	0	0	0	0	0	0	0	0	0	0	0
isotig58746	ankyrin repeat-containing protein P16F5.05c	371	12.071	14.763	21.682	0	0	0	16.88	10.996	0	0	0	0	0	0	0	0	0	0	0	0	22.05	0	15.783	0	0	0	17.144	19.115	20.598	0	0	0	0	0	0	0	0	0	0	0	0	0	0	0
unigene28340	---NA---	372	18.205	25.898	21.327	0	0	0	13	10.221	0	0	0	0	0	0	0	0	0	0	0	0	14.148	14.689	33.878	0	0	0	16.027	19.533	0	0	0	0	0	0	0	0	0	0	0	0	0	0	0	0
isotig70232	---NA---	373	28.023	19.686	18.198	0	0	0	21.613	0	0	0	0	0	0	0	0	0	0	0	0	0	12.284	13.186	18.766	0	0	0	19.208	22.352	0	0	0	0	0	0	0	0	0	0	0	0	0	0	0	0

## Sheet: Table S6 - HM black
Table S6. Genes included in the black module.
ID	Description	HMorder	ss - ww - SS/SR - 1.4	ss - ww - SS/SR - 1.5	ss - ww - SS/SR - 1.6	rs - ww - SS/SR - 1.4	rs - ww - SS/SR - 1.5	rs - ww - SS/SR - 1.6	ss - ww - SS/TR - 18.5	ss - ww - SS/TR - 18.6	rs - ww - SS/TR - 18.5	rs - ww - SS/TR - 18.6	ss - ww - TS/SR - 1.1	ss - ww - TS/SR - 1.9	rs - ww - TS/SR - 1.1	rs - ww - TS/SR - 1.9	ss - ww - TS/TR - 18.7	ss - ww - TS/TR - 18.9	ss - ww - TS/TR - 18.15	rs - ww - TS/TR - 18.7	rs - ww - TS/TR - 18.9	rs - ww - TS/TR - 18.15	ss - wd - SS/SR - 1.8	ss - wd - SS/SR - 1.10	ss - wd - SS/SR - 1.16	rs - wd - SS/SR - 1.8	rs - wd - SS/SR - 1.10	rs - wd - SS/SR - 1.16	ss - wd - SS/TR - 18.10	ss - wd - SS/TR - 18.12	ss - wd - SS/TR - 18.16	rs - wd - SS/TR - 18.10	rs - wd - SS/TR - 18.12	rs - wd - SS/TR - 18.16	ss - wd - TS/SR - 1.2	ss - wd - TS/SR - 1.12	ss - wd - TS/SR - 1.15	rs - wd - TS/SR - 1.2	rs - wd - TS/SR - 1.12	rs - wd - TS/SR - 1.15	ss - wd - TS/TR - 18.3	ss - wd - TS/TR - 18.11	ss - wd - TS/TR - 18.17	rs - wd - TS/TR - 18.3	rs - wd - TS/TR - 18.11	rs - wd - TS/TR - 18.17
isotig16812	Organelle RRM domain-containing protein 1, chloroplastic; Flags: Precursor	1	1400.3	1354.16	1464.31	1677.45	1388.33	2107.04	1355.51	1489.09	38.627	56.078	1917.05	1735.33	1722.62	2007.47	1189.09	1682.44	1354.49	51.742	65.911	29.893	1756.66	1298.23	1427.49	1723.29	1621.22	1412.02	1773.45	1824.5	1665.88	49.204	31.732	56.748	1865.22	1412.42	1776.26	2593.45	1707.78	2044.34	1762.63	1577.76	2206.69	20.678	34.635	53.979
unigene25497	40S ribosomal protein S30	2	794.966	950.522	696.642	2333.97	2298.43	1737.08	917.457	957.723	0	0	917.203	982.194	1681.74	1866.09	790.321	822.397	857.958	0	0	0	835.274	672.703	934.062	1700.77	1487.54	1942.92	934.913	935.783	852.56	0	0	0	1053.64	936.991	856.636	2222.47	1574.37	2337.36	937.022	1084.19	920.127	0	0	0
unigene127305	Calreticulin; Flags: Precursor	3	622.883	698.661	574.789	1681.61	1836.49	1433.14	641.313	629.688	0	0	706.389	516.16	1808.73	1599.35	501.728	516.397	458.045	0	0	0	573.79	618.673	747.043	1183.22	1225.89	1864.27	713.63	581.373	705.995	0	0	0	776.874	469.666	586.124	2270.57	1360.07	2141.72	609.398	508.269	684.855	0	0	0
unigene35076	Naringenin,2-oxoglutarate 3-dioxygenase; FHT; Flavanone-3-hydroxylase; Short=F3H	4	865.334	670.096	1008.81	1588.54	1391.35	1919.72	535.315	505.962	0	0	1074.67	1093.76	1151.21	1822.47	739.693	814.88	957.797	0	0	0	861.436	628	693.063	1873.02	1499.53	1479.2	819.113	784.209	640.777	0	0	0	955.845	1114.98	1145.02	1304.81	1632.02	1624.67	1068.14	1082.33	1155.95	0	0	0
unigene2056	WRKY transcription factor WRKY24; Short=OsWRKY24	5	684.273	736.177	695.505	1317.24	1357.81	1482.71	623.882	642.763	39.452	42.838	902.736	823.867	1109.44	1289.74	780.497	717.86	773.61	25.277	19.904	33.338	800.099	531.796	713.998	1518.51	1581.82	1270.88	877.663	895.671	781.668	24.317	19.55	59.87	874.905	719.349	843.114	1665.42	1184.81	1626.88	823.405	869.149	995.884	42.321	25.924	28.898
unigene10363	---NA---	6	554.583	984.86	1134.22	301.133	440.178	467.335	715.516	717.68	0	0	1383.89	1888.08	231.575	386.824	1293.41	1396.91	1665.43	0	0	0	1449.76	1238.82	826.263	495.047	423.266	438.263	847.781	1260.37	842.164	0	0	0	1598.14	1168.69	1523.96	245.334	203.216	503.139	1614.17	2044.36	1355.19	0	0	0
unigene127446	5-methyltetrahydropteroyltriglutamate--homocysteine methyltransferase; Cobalamin-independent methionine synthase; Methionine synthase, vitamin-B12 independent isozyme	7	344.441	484.427	477.717	887.643	951.956	544.302	449.706	454.928	0	0	151.679	138.455	676.928	806.366	92.419	108.614	100.582	0	0	0	409.257	291.127	306.824	563.084	517.189	762.5	320.558	430.731	258.309	0	0	0	168.487	78.985	129.763	660.672	503.747	772.268	104.468	134.102	88.34	0	0	0
unigene144156	Tubulin beta-2 chain; Beta-2-tubulin	8	365.984	316.427	310.981	1046.34	436.477	498.887	357.949	260.85	0	0	614.624	487.661	463.8	500.8	343.705	330.298	320.57	0	0	0	226.293	125.467	256.093	374.792	292.804	357.066	382.341	278.743	56.002	0	0	0	559.92	323.468	416.708	467.58	297.746	396.354	455.869	403.762	229.115	0	0	0
unigene205814	extensin-like protein	9	378.001	320.77	342.026	387.196	249.115	566.486	250.334	264.015	0	0	384.898	391.666	438.673	589.7	279.312	377.593	281.081	0	0	0	372.729	271.191	354.012	386.302	303.045	347.703	407.797	384.927	318.792	0	0	0	474.168	421.289	374.115	689.162	501.49	445.397	433.955	353.146	630.817	0	0	0
isotig76628	40S ribosomal protein S4	10	238.679	259.513	180.619	456.66	575.388	482.277	236.67	180.447	0	0	428.238	358.706	524.9	526.237	246.602	280.833	292.349	0	0	0	275.198	158.999	295.584	448.851	439.591	599.599	264.972	242.934	229.194	11.974	0	0	370.59	264.714	307.57	782.414	459.604	602.067	246.878	347.444	314.629	0	0	0
unigene145332	unknown	11	199.595	257.683	362.867	359.487	454.969	357.283	205.362	181.877	0	0	186.581	192.64	274.339	313.802	148.6	178.652	202.719	0	0	0	424.578	364.259	209.375	331.185	372.575	429.731	225.517	267.437	191.1	0	0	0	206.966	168.236	151.52	316.509	283.324	391.8	274.116	236.373	201.473	0	0	0
isotig54181	disease resistance protein TAO1-like	12	123.15	297.179	337.543	186.727	132.13	413.036	111.898	88.184	0	0	196.483	190.654	164.078	175.06	148.363	222.446	216.384	0	0	0	369.27	239.491	138.856	193.998	222.209	184.019	96	108.032	98.002	0	0	0	212.974	175.749	209.162	261	123.138	206.583	295.472	268.899	224.619	0	0	0
isotig38074	Disease resistance protein RPV1; NAD(+) hydrolase RPV1; Resistance to Plasmopara viticola protein; Short=MrRVP1	13	119	97	99	239.142	292.077	102.005	109	122	0	0	273.708	221.218	237.062	189.937	210.47	231.831	258.075	0	0	0	83	96	137	146.005	94.989	695.379	124	94.001	102	0	0	0	452.232	285.259	374.716	370.207	213.163	232.433	372.336	342.762	296.54	0	0	0
unigene194470	---NA---	14	0	0	0	0	0	0	0	0	521.745	389.44	0	0	0	0	0	0	0	471.892	321.854	456.109	0	0	0	0	0	0	0	0	0	920.009	821.839	507.683	0	0	0	0	0	0	0	0	0	265.938	212.944	224.99
isotig117862	---NA---	15	0	0	0	0	0	0	0	0	238.613	200.591	0	0	0	0	0	0	0	239.767	156.759	260.846	0	0	0	0	0	0	0	0	0	429.445	434.5	275.446	0	0	0	0	0	0	0	0	0	140.063	121.692	86.018
isotig46941	Vacuolar protein sorting-associated protein 35B; Vesicle protein sorting 35B	16	94.223	100.125	53.348	54.579	37.207	66.026	86.507	93.257	0	0	75.079	80.785	97.171	93.658	74.831	61.149	77.559	0	0	0	189.702	130.805	175.007	98.981	84.838	84.538	308.282	205.504	460.113	0	0	0	100.888	54.584	145.131	99.926	101.905	325.308	95.311	81.663	108.848	0	0	0
isotig46688	condensin-2 complex subunit D3	17	60	71	110	166	149	192.83	73.001	61	0	0	99.686	89.064	113.421	163.034	68.999	78	69	0	0	0	184.866	152.23	85	177.279	210.581	218.004	106	95.961	99.258	0	0	0	114.007	86.022	129	202.388	145.118	211.01	117.931	95.018	75.038	0	0	0
unigene127017	3-ketoacyl-CoA synthase 6; Short=KCS-6; Cuticular protein 1; Eceriferum 6; Very long-chain fatty acid condensing enzyme 6; Short=VLCFA condensing enzyme 6	18	70.918	73.481	79.485	189.933	200.316	126.594	94.66	88.329	0	0	121.814	88.466	136.212	176.437	89.18	84.409	51.402	0	0	0	83.382	62.888	84.724	151.298	166.731	221.902	80.437	104.357	93.202	0	0	0	111.172	85.698	89.438	185.628	166.247	215.722	93.139	97.309	84.463	0	0	0
unigene144818	Histone H1	19	122.198	110.161	90.19	157.628	96.022	119.035	110.955	89.535	0	0	144.011	106.967	92.181	141.218	106.022	100.406	110.472	0	0	0	135.574	82.998	57.93	94.439	85.81	133.32	102.999	119.579	76.499	0	0	0	87.819	89.367	94.313	106.297	86.412	112.323	111.071	143.576	134.64	0	0	0
isotig17287	---NA---	20	52.524	58.113	44.889	75.159	42.454	145.088	73.33	66.43	0	0	130.074	117.652	53.306	92.37	99.854	126.524	118.16	0	0	0	87.536	88.362	50.399	99.185	153.098	112.742	136.715	90.814	133.892	0	0	0	145.132	102.581	185.943	119.996	88.429	190.874	132.148	133.106	166.119	0	0	0
isotig74882	---NA---	21	71.13	113.754	73.322	84.581	28.9	68.086	87.933	94.402	0	0	110.528	153.065	119.488	116.938	81.086	124.571	86.191	0	0	0	92.164	91.039	118.473	80.579	62.868	90.382	144.017	101.718	127.875	0	0	0	183.403	118.93	138.044	47	80.891	154.611	114.536	137.51	182.541	0	0	0
unigene128773	60S ribosomal protein L35a	22	46.298	58.646	37.364	171.364	159.424	161.302	51.662	48.452	0	0	84.656	73.597	124.853	161.512	49.297	53.977	43.241	0	0	0	39.77	36.843	57.466	121.215	133.809	102.808	69.147	53.769	52.118	0	0	13.771	93.64	79.536	95.948	169.45	97.623	183.057	74.877	83.892	87.742	0	0	0
unigene52190	unknown	23	49	17.005	27	100	150.012	107	44.011	31.01	0	0	171	148.01	114.008	110	126	113.009	122.002	0	0	0	39.506	37.009	69.011	92.999	65.948	158.01	48	46.013	34	0	0	0	178.359	101	179.999	179	105.001	148	139.566	143.978	120.007	0	0	0
unigene18579	---NA---	24	14.001	12.987	10.866	83.957	81.856	42.832	16	38.481	0	0	53.877	91.486	108.872	74.621	76.065	68.329	75.466	0	0	0	22.361	22.243	23.001	60.876	44.313	95.353	24.076	24	39.26	0	0	0	79.237	68.619	141.804	155.569	68.685	141.429	162.212	99.855	130.793	0	0	0
isotig38826	Disease resistance protein RUN1; NAD(+) hydrolase RUN1; NADP(+) hydrolase RUN1; Resistance to Uncinula necator protein; Short=MrRUN1	25	32.016	120.365	141.507	60	55	166	28.056	30	0	0	75	88	75	56	57	57	104.18	0	0	0	135	64	45	80	73.999	55	32	46.982	27	0	0	0	97.812	70	80	97.052	44	96	112.518	96	80.998	0	0	0
unigene4557	Proteasome subunit alpha type-3	26	81.258	101.192	62.395	75.438	130.307	70.171	84.446	55.226	0	0	96.793	78.124	56.315	94.688	70.641	57.611	74.307	14.473	0	0	60.956	45.675	81.385	75.88	79.029	70.525	97.031	84.902	63.567	0	0	0	90.769	64.382	90.045	81.643	85.265	93.164	73.864	83.524	87.227	0	0	0
isotig123404	---NA---	27	32.173	58.139	34.965	91.588	115.855	74.045	55.328	81.979	0	0	73.361	69.226	83.984	97.316	64.568	75.206	63.341	0	0	0	60.054	48.974	64.394	85.724	81.579	152.522	74.383	45.273	69.31	0	0	0	101.786	62.433	58.774	160.913	88.875	161.212	50.898	51.223	50.404	0	0	0
isotig52010	transcription termination factor MTEF1, chloroplastic-like	28	52	44	35	120.976	99.007	117	54.044	52	0	0	53.059	35	107	106.389	25	75	42	0	0	0	27	31	38.088	108.159	108.813	109	54	66.141	60	0	0	0	67	47	53	134	100.003	123.952	69	77.002	72	0	0	0
unigene8557	putative F-box protein-like	29	37.44	48.125	61.981	77.045	55.668	94.313	42.907	21.107	0	0	72.893	58.401	97.766	81.765	27.361	56.319	33.581	0	0	0	63.057	30.9	59.692	62.936	67.316	48.603	57.719	34.604	37.188	0	0	0	53.17	64.532	52.907	123.209	86.561	112.503	55.021	55.375	65.135	15.062	0	12.434
unigene29526	Transcription factor ICE1; Basic helix-loop-helix protein 116; Short=AtbHLH116; Short=bHLH 116; Inducer of CBF expression 1; Transcription factor EN 45; Transcription factor SCREAM; bHLH transcription factor bHLH116	30	30.973	56.054	43.412	108.46	151.666	49.067	52.282	40.922	0	0	38.814	50.778	97.974	77.597	32.053	56.389	60.573	0	0	0	36.165	23.981	56.675	71.011	57.947	91.939	33.522	38.24	24.605	0	0	0	54.993	42.409	50.639	96.757	78.829	117.308	45.261	51.118	40.788	0	0	0
isotig77766	Phenylalanine ammonia-lyase	31	42	56	41.08	69.543	60.3	68	64.002	66.74	0	0	52.005	72.334	53.001	62.123	66.19	69.788	59.007	0	0	0	36.996	87	47	60.002	69.886	43	54.007	38	36	0	0	0	64.816	60.312	59.202	76.948	27.006	65.996	50.683	45.002	77.015	0	0	0
isotig64859	---NA---	32	36.513	34.446	36.607	53.745	47.395	72.556	46.706	39.698	0	0	63.806	54.169	64.006	63.608	59.558	46.785	70.237	0	0	0	34.893	29.977	45.999	59.8	41.562	55.914	66.994	60.72	39.643	0	0	0	66.701	37.457	56.79	73.26	46.647	69.797	55.305	51.58	88.209	0	0	0
isotig65478	---NA---	33	24	65	32	70.506	61.056	81	38	45	0	0	13	23	53	50	17	27	25	0	0	0	46.995	42	38	79	59.001	62	47	33	42.411	0	0	0	31	18	20	84.012	48	77.221	36	23	44	0	0	0
isotig51558	putative methyltransferase DDB_G0268948	34	25	15.056	29	24	30.311	81	11	14	0	0	165	177.014	24	44.082	72.095	155.063	68.945	0	0	0	23.037	22	20.031	36	28	40	15	31	12	0	0	0	187	143.275	89	46.999	68	19	60.778	94	152	0	0	0
unigene35001	Adenylyl cyclase-associated protein 1; Short=CAP 1	35	19.579	28.048	31.023	64.76	62.411	52.754	12.444	14.031	0	0	40.161	41.856	62.815	60.593	36.897	26.831	24.551	0	0	0	24.283	14.641	25.205	57.033	36.479	62.338	28.354	31.162	11.441	0	0	0	45.021	25.153	35.224	96.191	36.512	65.756	28.894	31.796	51.646	0	0	0
isotig52187	---NA---	36	30	30	21	59.323	46.436	46.264	45.443	39	0	0	43	43	52.355	48	35.049	39.005	49.002	0	0	0	19	16.182	27.001	27.348	37	50.013	42.59	31	39.033	0	0	0	44.31	27.432	51.038	63.001	52.002	69.223	41.397	23	50.844	0	0	0
unigene102175	---NA---	37	21	32	18	47	39	51.097	37	28.003	0	0	30	28	45.747	59.196	26	23	23	0	0	0	26	27	47	54	46.065	61	43	34	26	0	0	0	44	28	52.057	52	43	82	25	37	35	0	0	0
isotig53418	STS14 protein	38	24	26	12	57.393	38	45.103	25	18.007	0	0	47	32.013	43	39.959	41.057	29	31.607	0	0	0	25.568	30	23	49.31	51.913	37	40	31	26	0	0	0	41	17	49	46.965	22.375	74.147	38.999	35.003	46.003	0	0	0
unigene162164	Putative mannan endo-1,4-beta-mannosidase 5; Beta-mannanase 5; Endo-beta-1,4-mannanase 5; OsMAN5; Flags: Precursor	39	30.594	17	31.8	49.003	64.281	51.531	25.41	36.723	0	0	53.902	41.037	62.984	48.933	36.996	34.184	28.387	0	0	0	21.957	20.869	30.012	25	34	28	30	13.083	29.799	0	0	0	44.773	18	24.439	39.91	34.028	43.759	35.982	39	29.441	0	0	0
unigene103662	Mannan endo-1,4-beta-mannosidase 6; Beta-mannanase 6; Endo-beta-1,4-mannanase 6; Short=AtMAN6; Flags: Precursor	40	20.406	22	23.2	27.001	53.64	28.765	22.019	27	0	0	48.098	52.963	52.016	42.827	40.626	21.818	29.557	0	0	0	29.029	17	25.988	27	34.004	33	26.522	18.999	32	0	0	0	42.227	13	30.561	71	32.972	38.856	27.024	31	25.559	0	0	0
unigene95484	---NA---	41	21.597	20.421	23.622	26.484	28.285	43.936	22.391	25.82	0	0	35.575	37.753	23.672	60.365	17.882	24.962	20.892	0	0	0	30.184	17.661	27.791	40.306	44.618	33.665	47.536	41.619	45.205	0	0	0	39.53	45.454	48.853	68.244	32.304	88.236	36.266	37.354	43.271	0	0	0
isotig80034	---NA---	42	20.403	22.579	15.378	22.97	25.715	39.064	23.605	25.203	0	0	19.425	22.247	38.341	41.601	26.118	26.038	22.108	0	0	0	26.857	36.339	27.209	35.694	23.382	38.337	47.464	33.616	52.775	0	0	0	47.803	30.546	28.174	48.118	37.671	76.763	18.734	33.65	36.729	0	0	0
isotig17329	unknown	43	26.899	15.859	42.774	39.11	20.352	58.438	17.908	55.65	0	0	37.378	24.899	22.477	80.897	13.167	32.983	17.623	0	0	0	32.339	42.435	12.942	34.034	25.804	41.971	20.54	24.213	14.607	0	0	0	24.031	28.29	21.206	57.978	28.287	27.654	28.297	31.464	30.486	0	0	0
unigene104328	---NA---	44	22	16	13.715	25	35.566	29.893	31	22.607	0	0	30	21	24.645	29.004	36.999	34.548	35	0	0	0	30	17.818	25.999	40	29	41.994	24.41	27	32.086	0	0	0	23.695	17.503	27	51.003	20.003	39.06	15.603	28	22	0	0	0
unigene205254	---NA---	45	21.843	20.834	17.253	32.731	23.033	30.495	13.053	19.622	0	0	26.686	24.443	23.985	44.293	19.145	23.353	22.72	0	0	0	14.577	23.92	28.086	28.266	23.403	24.393	27.896	20.637	30.401	0	0	0	28.407	20.306	21.632	35.911	23.307	49.251	39.784	28.701	37.968	0	0	0
unigene130450	---NA---	46	24	28	24	35	28	25	16.003	24	0	0	29	25	19	34	13.021	15.954	28	0	0	0	30	29	38.661	14.595	17.002	44	24	52	24	0	0	0	27.007	29	26	35.029	18	21	17	21	21	0	0	0
unigene73907	Ubiquitin; Flags: Precursor	47	0	0	0	36.922	0	0	0	0	35.809	34.694	0	0	26	48.143	0	0	0	48.992	80.098	41.024	0	0	0	26.372	0	0	0	0	0	56.282	51.284	59.767	0	0	0	0	0	41.315	0	0	0	77.906	95.735	72.246
isotig106569	---NA---	48	0	0	0	0	0	0	0	0	39	34	0	0	0	0	0	0	0	27	34	56	0	0	0	0	0	0	0	0	0	46	17.073	39	0	0	0	0	0	0	0	0	0	38	33	15

## Sheet: Table S7 - HM red
Table S7. Genes included in the red module.
ID	Description	HMorder	ss - ww - SS/SR - 1.4	ss - ww - SS/SR - 1.5	ss - ww - SS/SR - 1.6	rs - ww - SS/SR - 1.4	rs - ww - SS/SR - 1.5	rs - ww - SS/SR - 1.6	ss - ww - SS/TR - 18.5	ss - ww - SS/TR - 18.6	rs - ww - SS/TR - 18.5	rs - ww - SS/TR - 18.6	ss - ww - TS/SR - 1.1	ss - ww - TS/SR - 1.9	rs - ww - TS/SR - 1.1	rs - ww - TS/SR - 1.9	ss - ww - TS/TR - 18.7	ss - ww - TS/TR - 18.9	ss - ww - TS/TR - 18.15	rs - ww - TS/TR - 18.7	rs - ww - TS/TR - 18.9	rs - ww - TS/TR - 18.15	ss - wd - SS/SR - 1.8	ss - wd - SS/SR - 1.10	ss - wd - SS/SR - 1.16	rs - wd - SS/SR - 1.8	rs - wd - SS/SR - 1.10	rs - wd - SS/SR - 1.16	ss - wd - SS/TR - 18.10	ss - wd - SS/TR - 18.12	ss - wd - SS/TR - 18.16	rs - wd - SS/TR - 18.10	rs - wd - SS/TR - 18.12	rs - wd - SS/TR - 18.16	ss - wd - TS/SR - 1.2	ss - wd - TS/SR - 1.12	ss - wd - TS/SR - 1.15	rs - wd - TS/SR - 1.2	rs - wd - TS/SR - 1.12	rs - wd - TS/SR - 1.15	ss - wd - TS/TR - 18.3	ss - wd - TS/TR - 18.11	ss - wd - TS/TR - 18.17	rs - wd - TS/TR - 18.3	rs - wd - TS/TR - 18.11	rs - wd - TS/TR - 18.17
isotig106756	Elongation factor 1-delta 1; Short=EF-1-delta 1; Elongation factor 1B-beta 1; eEF-1B beta 1	1	766.361	653.539	791.386	0	0	0	625.225	625.189	1619.6	1558.85	1189.76	1105.56	0	0	597.604	912.907	724.425	1738.59	2055.35	1271.71	950.956	536.382	893.344	0	0	0	1023.52	765.421	639.025	2415.65	1395.22	1341.91	1131.38	931.152	1149.31	0	0	0	1160.17	1008.05	1377.57	1834.91	1917.47	2477.76
unigene17653	40S ribosomal protein S30	2	777.483	744.791	562.033	0	0	0	781.388	839.195	1784.54	1633.57	842.803	1003.82	0	0	882.994	874.872	878.257	2055.23	1442.18	2453.95	787.067	583.204	815.284	0	0	0	885.213	822.361	760.82	2258.51	1735.35	2069.03	1038.3	869.868	948.976	0	14.116	0	1014.55	1062.33	907.945	1405.66	1835.54	1733.44
PUT-2616008	5-methyltetrahydropteroyltriglutamate--homocysteine methyltransferase; Cobalamin-independent methionine synthase; Methionine synthase, vitamin-B12 independent isozyme	3	692.131	860.183	743.246	0	0	0	962.166	955.443	1862.13	1837.15	960.246	838.406	0	0	738.388	720.551	725.044	2099.96	992.767	2994.82	727.576	914.235	800.869	0	0	19.358	805.988	763.023	606.313	1895.36	1814.01	1544.17	958.329	664.721	704.656	0	16.039	0	733.651	731.429	663.295	1321.39	1359.07	1182.92
unigene210318	Membrane protein PM19L; PM19-like protein 1; Short=OsPM19L1	4	328.292	367.308	264.015	0	0	0	434.672	358.383	1099.14	1156.52	451.715	417.715	0	0	352.062	284.972	417.578	1503.13	371.867	1744.83	156.781	127.64	281.847	0	0	14.2	187.223	126.252	97.204	639.688	388.031	248.499	407.683	233.62	235.103	0	0	0	197.511	210.469	156.355	567.829	394.669	165.829
unigene205591	Eukaryotic translation initiation factor 1; Short=eIF1; Protein translation factor SUI1 homolog	5	168.006	344.061	161.586	0	0	0	313.258	480.229	503.141	442.111	338.45	395.169	0	0	279.573	313.467	318.154	390.775	296.371	704.622	441.119	435.113	409.084	0	0	0	507.813	384.151	708.459	517.04	521.67	1054.07	554.355	274.565	342.428	0	0	0	318.03	373.408	406.234	325.601	409.403	534.212
unigene9735	Organelle RRM domain-containing protein 1, chloroplastic; Flags: Precursor	6	162.603	260.278	246.457	0	37.622	37.143	209.598	220.806	504.105	391.464	345.053	298.797	61.601	0	244.52	262.127	263.351	532.037	397.387	517.203	211.422	179.822	187.766	43.359	19.211	13.027	214.349	179.267	199.328	611.697	517.783	494.775	270.082	226.424	292.686	41.12	16.397	29.935	271.687	272.004	237.744	375.863	500.467	535.942
unigene209838	Protein RALF-like 1; Rapid alkalinization factor 1; Short=AtRALF1; Flags: Precursor	7	215.891	278.334	272.06	0	0	0	280.808	323.346	391.606	334.431	453.656	375.904	0	0	323.332	343.941	320.638	300.116	278.507	498.319	339.376	256.279	229.672	0	0	0	361.778	263.146	208.883	425.214	199.106	298.674	366.548	256.8	261.341	0	0	0	333.303	312.558	325.742	232.27	307.112	235.355
unigene127917	Palmitoyl-protein thioesterase 1; Short=PPT-1; Palmitoyl-protein hydrolase 1; Flags: Precursor	8	174.675	196.91	168.937	0	0	0	239.078	248.257	233.334	250.544	388.43	403.163	0	0	382.094	376.109	315.098	263.337	242.442	274.398	253.126	190.528	257.892	0	14.15	16.147	311.507	260.824	253.07	316.356	215.966	334.946	464.656	309.964	429.467	0	0	0	417.85	387.502	510.334	258.907	291.798	295.782
isotig33128	Disease resistance protein RPS6; Resistance to Pseudomonas syringae 6	9	54	80.982	312.312	0	0	0	72	20	257.056	166.271	508.704	396.381	0	0	385.264	336.261	574.617	247.039	114.012	240.247	423.674	78	76	0	0	0	108.113	80.487	66	294.486	203.342	127.029	446.677	305.002	308.185	0	0	0	476.007	550.853	208.001	96.977	187	109.137
PUT-10439	Vesicle-associated membrane protein 714; Short=AtVAMP714	10	167.212	253.807	137.559	0	0	0	209.642	249.581	506.469	451.849	71.745	65.581	0	0	54	43.733	67.155	600.829	238.206	859.521	152.975	142.852	205.273	0	0	0	209.576	186.174	123.77	511.485	358.144	319.718	63.021	42.316	35.462	0	0	0	41.789	77.543	83.668	466.748	379.54	315.974
unigene18828	membrane protein PM19L	11	137.097	158.62	75.056	0	0	0	205.759	158.502	582.292	666.054	234.623	225.899	0	0	209.541	109.981	191.272	614.712	224.54	512.611	56.715	56.592	185.6	0	0	0	90.149	53.461	34.286	207.586	116.469	89.375	257.752	90.945	109.575	0	0	0	90.431	122.549	40.486	262.088	221.842	99.575
unigene35717	Transcription factor IWS1	12	224.011	221.638	188.041	0	0	0	215.121	241.553	241.509	180.257	254.493	262.716	0	0	186.858	201.788	187.416	232.777	195.951	288.778	222.966	152.514	180.467	0	0	0	226.992	212.996	211.133	265.968	171.742	234.768	201.693	210.894	244.718	0	0	0	218.425	237.023	245.737	155.814	194.899	210.273
unigene94102	50S ribosomal protein L15	13	172.946	211.602	201.868	0	0	0	201.922	181.517	237.621	183.132	240.086	203.401	0	0	172.57	173.683	159.256	234.671	225.413	239.486	258.339	181.015	200.183	0	0	0	216.401	188.602	180.369	233.222	182.906	190.045	227.398	165.417	191.459	0	0	0	147.274	220.859	181.892	194.038	190.311	201.199
isotig35654	---NA---	14	43	48	52.001	0	0	0	32.007	25	203.789	164.664	179.948	167.77	0	0	97.888	138.242	165.131	201.141	315.459	219.761	61.051	28	77.003	0	0	0	50	38.352	51.112	310.652	219.131	269.383	194.075	135.632	168.506	0	0	0	175.798	123.937	230.532	213.468	375.436	394.914
isotig84469	RNA-binding protein 24; RNA-binding motif protein 24	15	167.929	111.337	136.442	0	0	0	107.295	88.892	238.842	237.826	169.503	149.607	0	0	90.541	105.24	100.779	321.637	236.399	166.841	139.038	57.491	135.45	0	0	0	149.125	100.222	92.887	287.434	195.765	218.508	167.991	115.63	161.814	0	0	0	176.959	136.245	130.711	220.851	209.873	172.387
unigene127356	Ras-related protein RABA1f; Short=AtRABA1f	16	83.1	103.469	139.654	0	0	0	126.201	148.776	148.667	140.118	171.294	152.085	0	0	144.241	114.986	135.265	166.45	128.509	266.659	193.054	178.29	119.828	0	0	0	116.569	106.588	151.95	216.747	142.076	295.318	146.766	112.489	162.697	0	0	0	108.672	108.527	140.27	139.146	139.547	119.558
unigene12255	---NA---	17	112.893	93.278	134.069	0	0	0	96.177	164.618	132.326	124.098	99.832	110.684	0	0	98.017	58.318	83.119	170.962	150.481	260.833	125.678	122.838	153.044	0	0	0	148.591	191.745	159.544	194.025	220.131	219.819	132.893	74.929	110.69	0	0	0	93.618	96.174	116.092	150.55	217.518	190.903
unigene33036	---NA---	18	75.652	48.539	83.346	0	0	0	66.648	45.31	181.736	163.229	141.506	84.515	0	0	92.475	80.683	76.197	165.075	163.756	131.307	92.04	36.427	99.698	0	0	0	97.056	82.049	60.906	203.739	156.164	127.294	93.434	69.352	142.279	0	0	0	91.805	102.059	127.44	181.596	184.018	245.19
unigene140635	HAD hydrolase, subfamily IA	19	25	60	79.097	0	0	0	109.256	84.151	163.28	224.98	235.342	156.785	0	0	123.009	144.314	129.103	168.049	76.091	241.289	56	55	72	0	0	0	83	68.819	29.704	178.748	98.445	81.605	219.88	120.147	165.513	0	0	0	157.913	125	148.949	142.007	133.184	108
unigene34705	---NA---	20	21.45	25.515	15.571	0	0	0	36.965	28.574	127.549	102.521	128.437	93.702	0	0	95.864	89.753	108.006	97.375	49.21	125.948	50.283	26.458	38.744	0	0	0	44.811	46.654	61.646	175.891	90.387	162.551	170.8	97.319	139.212	0	0	0	133.77	128.853	109.731	68.921	118.073	102.727
isotig82402	Putative adenylate cyclase regulatory protein; Leucine repeat protein; VSG expression site-associated protein F14.9	21	78.097	149	393	0	0	0	103.01	56	96.009	36	99.618	84	0	0	78	59	129.009	104	32	64	583.131	298.148	101	0	0	0	125.016	104.955	80	67	51	35	94.989	65	59.018	0	0	0	86.005	109	30	27	53	30
unigene140705	Erbin; Densin-180-like protein; Erbb2-interacting protein; Protein LAP2	22	79	109.11	109.505	0	0	0	73.57	57.307	114.073	95.003	58.745	48.133	0	0	82.006	51.999	93.677	113.369	46.999	161.969	117.477	79.143	163.658	0	0	0	128.212	136.375	108.777	94.425	124.072	104.056	106.314	62.151	62.823	0	0	0	76.137	96.257	70.993	104.57	106.901	88.669
isotig84252	---NA---	23	44.189	74.834	59.628	0	0	0	69.507	55.891	108.855	98.332	95.726	98.631	0	0	82.592	56.477	57.478	153.022	75.408	189.53	54.94	39.282	58.994	0	0	0	78.202	51.805	44.6	118.313	97.287	109.687	84.527	65.902	61.547	0	0	0	81.591	89.451	84.57	91.938	86.668	116.451
isotig18843	---NA---	24	66	55.061	35.618	0	0	0	67.003	68.004	89.373	93.091	71.115	76.944	0	0	61.387	72.498	59	105.442	96.48	129	44	38.806	121.441	0	0	0	48.378	61.667	60.342	109.08	61.009	62.459	92.407	47.994	99	0	0	0	103.584	82.369	65	157.91	58	149.014
unigene144244	40S ribosomal protein S4	25	53.988	62.395	68.708	0	0	0	54.146	40.956	102.299	120.131	90.956	111.995	0	0	59.415	64.496	63.935	145.383	116.99	101.208	65.434	50.058	75.68	0	0	0	57.386	74.941	53.389	104.732	133.486	175.253	58.054	75.256	79.21	0	0	0	77.448	76.75	101.928	111.162	166.348	154.415
unigene145495	---NA---	26	31	54	53.513	0	0	0	47.521	45.998	77	100.007	42	41.915	0	0	55.972	26	31.372	99.06	37	124.032	48.364	57.695	48.687	0	0	0	49	58	41.001	127.41	131.004	142.649	64	28	58	0	0	0	52.98	55	50.977	85.183	116	91.865
isotig86788	---NA---	27	58.492	59.009	70.75	0	0	0	53.138	110.096	72.576	56.834	190.506	135.753	0	0	106.401	146.457	88.835	41.935	83.048	80.884	157.425	144.691	93.58	0	0	0	137.651	27.013	83.279	53.944	24.688	29.63	119.722	82.042	71.269	0	0	0	65.825	110.231	109.6	46.21	65.755	48.825
unigene28225	---NA---	28	69	66	62.002	0	0	0	73.341	94.029	93.065	50.112	121	125.004	0	0	55	104.001	57.145	107.048	59.026	113.39	94.604	90.976	71.133	0	0	0	106	63	76	48.997	56.029	34	117.076	51	83	0	0	0	85	82	74.005	66	33	52.518
unigene144260	Ras-related protein RIC2	29	66.053	107.265	42.05	0	0	0	73.135	68.196	111.083	84.047	78.665	57.081	0	0	67.538	55.276	94.867	107.231	30.338	159.41	63.538	51.53	99.979	0	0	0	55.323	76.533	39.082	87.82	64.118	43.856	70.155	56.314	47.765	0	0	0	29.243	65.124	20.931	44.867	83.793	34.75
isotig42975	tRNA (guanine(37)-N1)-methyltransferase; M1G-methyltransferase; tRNA [GM37] methyltransferase; tRNA methyltransferase 5 homolog	30	54.469	46.266	58.4	0	0	0	65.618	72.298	77.247	59.167	59.83	74.499	0	0	45.208	48.915	55.802	82.754	47.187	87.2	64.992	63.273	108.889	0	0	11.835	77.134	59.051	51.918	71.189	47.702	49.478	67.112	71.027	62.139	0	0	18.207	63.422	82.194	71.391	45.99	46.939	50.199
unigene37892	---NA---	31	35.121	52.929	37.44	0	0	0	45.628	78.08	110.099	77.79	75.208	66.69	0	0	74.799	50.314	47.758	104.951	20.827	116.582	110.784	64.193	63.585	0	0	0	68.583	44.145	42.304	96.054	53.035	58.63	42.718	29.202	58.407	0	0	0	54.434	94.476	16.05	45.139	37.808	37.953
unigene31356	Nucleoside diphosphate kinase 2, chloroplastic; Nucleoside diphosphate kinase II; Short=NDK II; Short=NDP kinase II; Short=NDPK II; Flags: Precursor	32	67.106	79.559	59.227	0	0	0	95.825	77.756	89.205	113.147	64.687	38.624	0	0	40.297	39.858	38.312	75.404	74.005	101.653	35.623	30.148	90.555	0	0	0	34.239	22.135	14.935	44.862	27.66	17.53	46.902	49.867	22.497	0	0	0	41.757	34.132	50.451	106.105	51.844	74.828
isotig63623	---NA---	33	68.605	80.495	45.799	0	0	0	65.794	81.026	36.014	51.183	62.276	54.108	0	0	54.78	41.084	53.459	68.302	32.114	80.457	97.118	89.556	88.943	0	0	0	136.687	119.296	138.64	62.651	49.017	66.505	61.335	41.054	69.306	0	0	0	61.842	67.659	70.913	34.715	27.032	56.12
isotig55296	---NA---	34	63.483	52.362	50.483	0	0	0	78.472	110.016	39.744	15.881	40.281	20.729	0	0	28.906	24.037	20.011	52.064	64.191	77.677	74.802	46.324	54.288	0	0	0	104.615	89.816	94.046	47.055	53.539	19.585	28.333	21.039	10.435	0	0	0	23.02	21.066	34.436	49.196	68.477	49.089
unigene209216	dehydrin 2	35	36.097	36.494	63.942	0	0	0	20.05	22.704	28.905	41.435	122.455	85.028	0	0	56.267	34.084	23.624	34.931	76.214	32.554	36.473	34.155	20.287	0	0	0	40.66	24.779	10.764	116.134	92.737	33.352	108.918	77.524	20.382	0	0	0	25	69.07	95.084	73.912	118.126	116.125
unigene141042	---NA---	36	31.689	26.018	29.788	0	0	0	23.345	19.678	54.217	46.309	46.006	53.653	0	0	54.584	67.415	49.814	44.166	157.917	73.305	23.855	16.887	21.766	0	0	0	52.527	39.655	31.252	101.196	32.674	67.944	52.574	66.066	53.55	0	0	0	54.544	67.477	68.555	58.549	83.064	85.315
unigene33124	Replication protein A 14 kDa subunit B; Short=AtRPA14B; Replication factor A protein 3B; Replication protein A 3B	37	33.296	37.986	23.117	0	0	0	46.365	34.007	21.837	38.34	108.042	102.812	0	0	98.378	100.644	95.618	38.871	19.674	57.718	37.261	28.969	47.555	0	0	0	33.787	28.188	30.999	27.049	27.327	29.839	110.645	88.001	92.005	0	0	0	100.676	130.339	116.496	31.108	23.41	18.148
unigene189550	palmitoyl-protein thioesterase 1	38	54.516	24.208	38.872	0	0	0	30.303	18.075	46.461	24.654	82.003	65.481	0	0	47.265	43.554	70.444	33.355	40.407	39.231	37.056	20.631	43.87	0	0	0	40.879	53.513	30.179	53.663	25.831	38.484	107.57	51.367	77.771	0	0	0	94.492	76.682	111.329	38.231	49.04	59.937
isotig126615	unknown	39	26.378	59.202	12.56	0	0	0	46.401	26.816	104.42	101.086	80.869	47.558	0	0	27.94	24.789	31.326	87.178	42.297	84.798	20.518	23.296	55.297	0	0	0	33.31	36.565	27.599	124.542	49.578	60.992	36.625	44.312	27.054	0	0	0	46.792	70.012	29.644	89.133	84.329	82.553
unigene44040	Beta-fructofuranosidase, insoluble isoenzyme 3; Cell wall beta-fructosidase 3; Invertase 3; OsCIN3; Sucrose hydrolase 3; Flags: Precursor	40	12	23	0	0	0	0	31	13	79.999	72.89	15	12	0	0	11	16.001	21	93.76	32.001	107	10.022	13	20	0	0	0	13	11	15	52.002	55.959	54.551	21	12	14	0	0	0	38	13	25	57	85.05	52.998
unigene162857	Internalin I; Flags: Precursor	41	36	76.001	52	0	0	0	28.283	45	49.254	51	31.081	21	0	0	33.994	34	62	84	47.001	92	77.064	71	90	0	0	0	64	64	72.007	45.748	66	68.05	43	33	32	0	0	0	50.796	39	36	69	58	55
unigene184051	Auxin response factor 23; OsARF1	42	41.939	32.643	37.067	0	0	0	51.866	64.09	65.008	83.747	36.745	47.398	0	0	32.812	23.247	62.882	92.926	91.13	112.036	49.784	43.446	55.703	0	0	0	60.056	34.163	39.819	50	30.487	43.01	32.334	25	23	0	0	0	30.783	44.569	48.175	48.484	33.317	48.067
unigene37006	---NA---	43	35	32	22	0	0	0	54.013	45.895	50.731	47	37.083	62.955	0	0	67	40.266	54.007	46.797	40.241	43.258	59.075	40	62.006	0	0	0	72.482	51.001	72.409	50.009	39	58.032	59.004	39	53.256	0	0	0	48	56	58	30.098	40.092	42.464
unigene35369	Palmitoyl-protein thioesterase 1; Short=PPT-1; Palmitoyl-protein hydrolase 1; Flags: Precursor	44	35.886	39.376	36.211	0	0	0	21.076	39.016	50.367	32.895	53.986	70.112	0	0	42.48	53.17	56.87	55.198	31.493	25.306	53.612	34.114	42.699	0	0	0	49.229	43.979	38.116	54.822	33.038	48.022	68.479	61.928	68.4	0	0	0	63.995	63.215	76.5	43.473	47.534	65.463
unigene17958	---NA---	45	36.135	34.35	45.623	0	0	0	35.397	33.652	36.348	39.049	54.657	46.792	0	0	44.551	38.741	57.066	44.16	20.766	64.827	41.476	59.553	58.601	0	0	0	52.214	53.187	47.456	57.304	57.578	86.704	89.226	59.824	65.99	0	0	0	74.172	66.671	61.937	52.079	45.763	51.267
isotig85926	---NA---	46	24.823	41.96	43.697	0	0	0	27.159	33.386	24	23.957	32.686	45.694	0	0	37.891	26.895	53.951	36	36.913	61.708	38.772	36	74.04	0	0	0	36.965	47.886	52.621	56.721	49.724	60.702	68.913	47.955	67.854	0	0	0	44.117	58.806	70.838	33.628	35.966	30.588
unigene146829	Probable protein phosphatase 2C 15; Short=AtPP2C15	47	54.539	57.948	59.526	0	0	0	30.38	41.483	42.208	30.288	43.559	59.77	0	0	39.27	38.51	34.477	56.792	61.945	37.993	59.866	48.356	51.561	0	0	10.736	73.574	41.411	57.921	84.126	59.71	50.51	40.254	48.671	47.213	0	0	0	39.744	36.399	65.765	39.929	59.249	89.103
unigene94926	---NA---	48	15.43	16.497	13.857	0	0	0	25.57	51.429	39.017	53.444	30.926	34.123	0	0	40.208	18.18	27.95	57.341	32.353	76.089	39.505	36.403	37.346	0	0	0	78.602	60.245	57.232	87.769	45.51	31.367	36.867	21.01	50.639	0	0	0	41.089	31.494	65.941	60.636	50.764	73.568
isotig58261	Protein LURP-one-related 15	49	20.286	37.025	58.869	0	0	0	33.301	27.805	45.077	26.906	19.41	14.325	0	0	10.109	14.24	24.042	30.12	24.053	33.905	124.275	105.122	33.262	0	0	0	41.652	42.328	17.852	83.946	55.24	51.236	14.852	21.215	28.894	0	0	0	21.174	43.58	15.03	14.656	34.923	14.093
unigene149736	Rapid alkalinization factor; Short=NtRALF; Flags: Precursor	50	28.656	46.537	25.878	0	0	0	31.807	16.746	36.385	73.558	60.817	33.714	0	0	19.246	17.198	13.929	22.634	36.459	83.981	29.811	28.375	26.381	0	0	0	27.745	43.456	30.683	59.895	30.63	27.075	38.742	10.871	50.111	0	0	0	32.619	31.007	27.343	36.729	30.391	36.07
unigene204029	Protein CutA 1, chloroplastic; Short=OsCutA1; Flags: Precursor	51	21.436	32.851	35.498	0	0	0	21.342	39.216	63.687	72.694	27.783	23.658	0	0	14.5	15.497	18.472	51.111	30.539	53.231	30.558	21.353	28.311	0	0	0	44.905	53.92	27.341	67.394	62.625	33.719	31.969	14.603	27.284	0	0	0	22.984	23.155	20.675	48.974	39.813	41.881
unigene33476	---NA---	52	22.406	27.931	13.229	0	0	0	28.582	23.648	46.352	33.296	19.826	13.125	0	0	11.301	17.939	25.15	45.601	38.891	61.669	32.651	22.638	31.428	0	0	0	33.514	39.915	29.91	71.445	25.469	57.621	20.225	21.076	28.128	0	0	0	24.788	24.666	22.191	48.213	40.786	55.959
unigene15559	unknown	53	29.818	13	37.199	0	0	0	75.035	42.364	32	15	12	46.879	0	0	10.595	20.892	28.652	41.991	34.044	37.649	24.674	22.003	46.452	0	0	0	24.78	41.515	36.999	26.449	12	41.998	16	11	11	0	0	0	24	15.838	36	38.72	31.591	31
unigene104154	---NA---	54	19	14	13	0	0	0	22	15	31	16	30	26.875	0	0	14	18.988	21	29	31	24	30	12	27	0	0	0	32	19	20	31	20.001	20	20.921	15	31	0	0	0	39	14	26	30	25.556	25
unigene30204	---NA---	55	0	0	0	88.557	77.424	98.395	0	0	0	0	24.396	17.641	169.943	122.708	0	0	0	0	0	0	0	0	0	79.717	55.153	92.37	0	0	0	0	0	0	0	10.656	0	146.064	112.747	118.698	13.899	0	11.866	0	0	0
isotig81353	---NA---	56	0	0	0	31	36	27	0	0	0	0	0	0	19	23	0	0	0	0	0	0	0	0	0	35	32	23	0	0	0	0	0	0	0	0	0	35	34	63.106	0	0	0	0	0	0
unigene4073	---NA---	57	0	0	0	26	24	32.856	0	0	0	0	0	0	16	37	0	0	0	0	0	0	0	0	0	23	34	0	0	0	0	0	0	0	0	0	0	31	27	54	0	0	0	0	0	0
isotig82849	---NA---	58	0	0	0	25.325	23.944	22.176	0	0	0	0	0	0	17.658	12.251	0	0	0	0	0	0	0	0	0	17.701	32.916	16.833	0	0	0	0	0	0	0	0	0	24.656	25.192	36.489	0	0	0	0	0	0
unigene35354	---NA---	59	0	0	0	13	12	18	0	0	0	0	0	0	12	16	0	0	0	0	0	0	0	0	0	26	24	0	0	0	0	0	0	0	0	0	0	29	15	52	0	0	0	0	0	0
unigene36652	---NA---	60	0	0	0	18	13	32.029	0	0	0	0	0	0	22	52	0	0	0	0	0	0	0	0	0	23	21	39.02	0	0	0	0	0	0	0	0	0	31	24	26.001	0	0	0	0	0	0
unigene131810	unknown	61	0	0	0	13.419	19.159	35.413	0	0	0	0	0	0	19.128	37.336	0	0	0	0	0	0	0	0	0	16.115	20.881	14.098	0	0	0	0	0	0	0	0	0	21.17	16.118	29.495	0	0	0	0	0	0
unigene28431	Protein DETOXIFICATION 40; Short=AtDTX40; Multidrug and toxic compound extrusion protein 40; Short=MATE protein 40	62	0	0	0	29.019	18.371	28	0	0	0	0	0	0	17.495	25.829	0	0	0	0	0	0	0	0	0	15.019	12	13.84	0	0	0	0	0	0	0	0	0	34.623	17.838	20.584	0	0	0	0	0	0

## Sheet: Table S8 - HM yellow
Table S7. Genes included in the yellow module.
ID	Description	HMorder	Fenotype	ReadAverage	Log2ReadAverage	MMyellow	p.MMyellow	ss - ww - SS/SR - 1.4	ss - ww - SS/SR - 1.5	ss - ww - SS/SR - 1.6	rs - ww - SS/SR - 1.4	rs - ww - SS/SR - 1.5	rs - ww - SS/SR - 1.6	ss - ww - SS/TR - 18.5	ss - ww - SS/TR - 18.6	rs - ww - SS/TR - 18.5	rs - ww - SS/TR - 18.6	ss - ww - TS/SR - 1.1	ss - ww - TS/SR - 1.9	rs - ww - TS/SR - 1.1	rs - ww - TS/SR - 1.9	ss - ww - TS/TR - 18.7	ss - ww - TS/TR - 18.9	ss - ww - TS/TR - 18.15	rs - ww - TS/TR - 18.7	rs - ww - TS/TR - 18.9	rs - ww - TS/TR - 18.15	ss - wd - SS/SR - 1.8	ss - wd - SS/SR - 1.10	ss - wd - SS/SR - 1.16	rs - wd - SS/SR - 1.8	rs - wd - SS/SR - 1.10	rs - wd - SS/SR - 1.16	ss - wd - SS/TR - 18.10	ss - wd - SS/TR - 18.12	ss - wd - SS/TR - 18.16	rs - wd - SS/TR - 18.10	rs - wd - SS/TR - 18.12	rs - wd - SS/TR - 18.16	ss - wd - TS/SR - 1.2	ss - wd - TS/SR - 1.12	ss - wd - TS/SR - 1.15	rs - wd - TS/SR - 1.2	rs - wd - TS/SR - 1.12	rs - wd - TS/SR - 1.15	ss - wd - TS/TR - 18.3	ss - wd - TS/TR - 18.11	ss - wd - TS/TR - 18.17	rs - wd - TS/TR - 18.3
isotig50931	Taxadiene synthase; Taxa-4(5),11(12)-diene synthase	1	Drought-sensitive	4155.7	12.0209	-0.958492	1.64623e-24	12390	7313.06	9766.36	398.461	285.883	203.002	7796.53	5240.51	0	0	0	0	336.834	208.61	0	0	0	0	0	0	12446.7	7769.85	11247.7	183.151	171.104	640.144	6255.11	4456.95	2919.73	0	0	0	0	0	0	437.225	676.092	282.478	0	0	0	0
unigene146301	Elongation factor 1-alpha; Short=EF-1-alpha	2	Drought-sensitive	4088.62	11.9974	-0.973632	1.38697e-28	3939.43	4261.06	3726.04	5311.29	4512.32	4818.09	4085.89	3894.9	11.042	19.174	19.782	0	3971.45	4779.32	0	0	0	0	0	10.391	3891.87	2843.12	3930.3	4271.1	3318.17	3905.84	4215	4317.23	2896.24	0	10.258	0	0	0	0	4959.56	3526.83	4574.52	0	0	0	0
isotig113108	putative ABA-responsive LEA-like protein	3	Drought-sensitive	4042.69	11.9811	-0.949651	8.71121e-23	3462.17	4688.65	2827.72	4018.16	3637.54	3192.11	3146.35	3600.21	10.088	18.218	45.725	57.663	3577.63	3097.11	31.164	52.916	33.927	0	15.393	11.45	4303.04	4458.6	3895.14	4108.45	3578.77	4297.83	4417.22	4870.35	4145.27	10.776	12.2	36.212	60.301	33.136	17.758	5537.78	3489.1	6589.95	29.564	25.298	36.348	0
isotig16217	unknown	4	Drought-sensitive	2440.31	11.2529	-0.943851	8.12355e-22	3502.68	2050.19	4748.36	2929.45	1390.81	5354.91	1035.54	1162.21	0	0	31	11	3224.43	2349.63	0	0	0	0	17	0	2300.14	1903.14	1653.95	2691.99	2672.18	829.878	2202.66	1891.49	1634.48	0	0	0	18	0	0	3546.63	2997.25	1614.86	24.024	0	20	0
unigene37488	Taxadiene synthase; Taxa-4(5),11(12)-diene synthase	5	Drought-sensitive	1175.32	10.1988	-0.93918	4.15528e-21	3573.97	2297.08	2604.66	135.645	94.832	55.63	2181.4	1167.53	0	0	0	0	105.633	50.019	0	0	0	0	0	0	3846.16	1630.62	3490.73	27.907	35.047	122.32	1935.49	1272.46	819.754	0	0	0	0	0	0	146.095	195.481	68.687	0	0	0	0
isotig84830	Gamma-humulene synthase; Agfghum	6	Drought-sensitive	817.287	9.6747	-0.935327	1.45354e-20	2642.87	1511.07	2111.92	64.331	63.155	36.618	1560.34	743.578	0	0	0	0	70.437	36.641	0	0	0	0	0	0	2578.12	926.656	2347.48	28.093	37.828	69.529	1283.09	1044.69	546.797	0	0	0	0	0	0	100.58	121.251	55.227	0	0	0	0
unigene21604	Subtilisin-like protease SBT1.8; Subtilase subfamily 1 member 8; Short=AtSBT1.8; Flags: Precursor	7	Drought-tolerant	1615.42	10.6577	0.999171	4.97429e-60	0	0	0	0	0	0	0	0	1367.51	1406.85	2516.49	1907.9	0	0	1394.38	1641.84	1221.51	1527.16	1279.85	1866.2	0	0	0	0	0	0	0	0	0	1840.87	1136.85	1046.27	2237.68	1647.11	1534.89	0	0	0	1811.72	1547.71	1785.39	1732.5
unigene30656	---NA---	8	Drought-tolerant	1512.5	10.5627	0.990239	1.40588e-37	0	0	0	0	0	0	0	0	893.14	1018.92	1670.42	1638.84	0	0	1057.69	1447.83	997.637	1102.88	1589.17	1304.88	0	0	0	0	0	0	0	0	0	2308.21	963.493	1855.31	1689.98	1576.61	1603.72	0	17	0	1581.39	1715.53	2450.76	1198.68
isotig64423	---NA---	9	Drought-tolerant	1309.92	10.3553	0.997284	3.23325e-49	0	0	0	0	0	0	0	0	693.956	764.199	1987.24	1814.92	0	0	1158.64	1630.85	1240.06	764.757	782.451	734.566	0	0	0	0	0	0	0	0	0	1542.71	772.022	1041.61	2115.81	1608.98	1742.16	0	0	0	1572.32	1757.8	2590.63	545.869
isotig23700	Small heat shock protein, chloroplastic; Flags: Precursor	10	Drought-tolerant	41.0602	5.35967	0.971516	6.87305e-28	19.01	15.023	18.015	33.978	43.984	39.673	13.009	24.226	642.355	543.175	964.821	763.696	57.998	39.998	471.941	835.616	551.933	569.513	1003.79	794.702	23.021	22.138	53.101	42.858	31.152	69.579	34.065	56.061	45.884	981.692	875.745	1121.16	1545.76	1020.05	1170.55	93.062	58.265	69.225	1210.99	1019.72	1944.66	869.125
unigene144850	Peptidyl-prolyl cis-trans isomerase A; Short=PPIase A; Cyclophilin A; Cyclosporin A-binding protein; Rotamase A; Contains: Peptidyl-prolyl cis-trans isomerase A, N-terminally processed	11	Drought-sensitive	662.445	9.37166	-0.975602	2.76725e-29	660.406	777.701	603.888	728.538	464.901	430.199	511.498	328.4	0	30.056	0	0	387.717	418.523	0	0	0	0	0	0	1025.99	662.307	736.376	895.711	935.925	442.991	754.99	1174.05	667.618	0	0	0	10.164	0	0	545.09	354.939	1066.04	0	0	0	0
isotig62914	---NA---	12	Drought-sensitive	591.734	9.2088	-0.997738	6.95655e-51	329	399	281.117	708.616	615.714	746.89	456.127	464.208	0	0	0	0	618.654	948.348	0	0	0	0	0	0	486.674	337.528	350.007	877.53	756.619	708.513	500.026	638.595	552.059	0	0	0	0	0	0	670.512	607.001	965.404	0	0	0	0
unigene32426	---NA---	13	Drought-sensitive	602.283	9.2343	-0.999046	9.37898e-59	507.893	494.996	502.619	725.61	514.552	683.796	482.652	456.079	0	0	0	0	673.297	738.085	0	0	0	0	0	0	546.889	443.888	575.495	624.451	554.767	582.576	636.254	541.09	605.693	0	0	0	0	0	0	776.527	596.271	986.736	0	0	0	0
unigene100390	Malonate-semialdehyde dehydrogenase; Short=MSA dehydrogenase; Methylmalonate-semialdehyde dehydrogenase; Short=MMSA dehydrogenase; Short=MSDH	14	Drought-sensitive	532.247	9.05595	-0.990345	1.12036e-37	529.59	460.384	463.644	519.109	519.362	677.421	460.577	409.044	0	0	12.539	0	441.799	531.14	0	0	0	0	0	0	651.218	364.217	493.319	571.739	672.602	438.834	561.068	580.955	634.336	0	0	0	0	0	0	615.587	398.289	715.209	0	0	0	0
isotig82137	---NA---	15	Drought-sensitive	541.742	9.08146	-0.998563	5.13588e-55	515.553	566.005	282	400.014	457.003	617.469	466.616	488.304	0	0	0	0	266.055	659.501	0	0	0	0	0	0	483.948	412.387	657.989	468.001	535.947	750.125	702.565	744.465	637.01	0	0	0	0	0	0	622.806	594.109	590.45	0	0	0	0
isotig11464	---NA---	16	Drought-tolerant	497.769	8.95933	0.997887	1.67704e-51	0	0	0	0	0	0	0	0	484.356	428.689	368.74	414.186	0	0	316.54	364.401	356.15	519.349	481.044	656.845	0	0	0	0	0	0	0	0	0	844.248	566.442	738.377	520.515	356.594	475.548	0	0	0	434.074	414.736	521.699	418.081
unigene37817	RNP. RNA-binding protein Musashi homolog 1; Short=Musashi-1	17	Drought-tolerant	459.532	8.84402	0.998558	5.51372e-55	0	0	0	0	0	0	0	0	520.671	448.877	395.34	460.933	0	0	339.345	499.668	317.562	525.614	372.997	551.824	0	0	0	0	0	0	0	0	0	564.432	486.856	493.175	579.456	475.767	573.995	0	0	0	414.815	419.349	556.242	387.5
isotig47827	Probable aldo-keto reductase 3	18	Drought-tolerant	406.109	8.66572	0.99896	5.78939e-58	0	0	0	0	0	0	0	0	427.759	340.546	362.234	418.496	0	0	335.895	347.152	328.684	508.118	375.767	407.07	0	0	0	0	0	0	0	0	0	437.987	375.15	406.089	426.608	439.129	397.555	0	0	0	421.123	407.054	457.866	385.044
isotig85348	ADT1. ADP,ATP carrier protein 1, mitochondrial; ADP/ATP translocase 1; Adenine nucleotide translocator 1; Short=ANT 1; Flags: Precursor	19	Drought-tolerant	372.905	8.54267	0.998346	9.86744e-54	0	0	0	0	0	0	0	0	360.731	364.053	405.527	340.08	0	0	324.611	258.863	339.545	352.138	327.581	665.485	0	0	0	0	0	0	0	0	0	398.53	406.905	419.269	384.337	348.982	333.19	0	0	0	356.995	371.142	414.259	369.538
unigene52559	Uncharacterized protein Mb0911c	20	Drought-tolerant	346.301	8.43588	0.994257	2.12335e-42	0	0	0	0	0	0	0	0	194.12	218.481	261.831	301.985	0	0	209.963	201.443	285.252	234.682	99.065	296.024	0	0	0	0	0	0	0	0	0	805.987	517.375	707.788	344.628	360.134	341.61	0	0	0	270.715	426.491	396.838	211.597
unigene145862	Ribulose bisphosphate carboxylase small chain, chloroplastic; Short=RuBisCO small subunit; Flags: Precursor	21	Drought-tolerant	301.388	8.23548	0.993676	1.59692e-41	0	0	0	0	0	0	0	0	174.082	159.916	416.737	297.449	0	0	121.052	367.301	109.3	191.845	440.668	186.505	0	0	0	0	0	0	0	0	0	546.015	229.381	306.353	273.945	266.939	181.22	0	0	0	220.213	257.045	371.129	525.051
unigene145044	coiled-coil-helix-coiled-coil-helix domain-containing protein 10, mitochondrial	22	Drought-tolerant	314.551	8.29715	0.99831	1.53328e-53	0	0	0	0	0	0	0	0	303.862	348.289	280.093	318.444	0	0	252.62	309.677	252.83	355.36	222.246	469.665	0	0	0	0	0	0	0	0	0	437.663	337.996	349.852	283.179	295.856	282.439	0	0	0	305.428	356.272	285.703	255.666
unigene140561	selenoprotein H	23	Drought-tolerant	277.358	8.11561	0.997205	5.91021e-49	0	0	0	0	0	0	0	0	409.918	362.65	248.736	277.304	0	0	197.203	208.351	247.386	394.824	177.847	634.011	0	0	0	0	0	0	0	0	0	378.027	238.408	244.245	272.928	206.614	201.604	0	0	0	190.718	287.121	213.738	223.435
unigene18524	GRF-interacting factor 1	24	Drought-tolerant	323.114	8.3359	0.998808	1.0123e-56	0	0	0	0	0	0	0	0	269.795	227.485	384.901	373.215	0	0	280.528	309.84	262.476	233.087	306.251	317.025	0	0	0	0	0	0	0	0	0	384.668	259.791	331.585	468.628	307.791	409.03	0	0	0	298.9	312.612	419.225	283.18
unigene127991	Phosphoglycerate kinase	25	Drought-tolerant	271.665	8.08569	0.998714	5.00929e-56	0	0	0	0	0	0	0	0	312.165	277.089	304.951	288.651	0	0	185.335	185.581	223.697	293.599	285.692	211.963	0	0	0	0	0	0	0	0	0	355.415	227.538	156.458	332.489	227.826	260.553	0	0	0	241.422	256.469	351.15	314.208
isotig81548	---NA---	26	Drought-tolerant	277.98	8.11884	0.998284	2.13385e-53	0	0	0	0	0	0	0	0	279.704	280.307	328.025	277.756	0	0	351.077	317.189	275	288	169	365.018	0	0	0	0	0	0	0	0	0	245.03	164	165	345.999	238	284.77	0	0	0	353	355.709	303	268
PUT-13986	ADP,ATP carrier protein; ADP/ATP translocase; Adenine nucleotide translocator; Short=ANT	27	Drought-tolerant	257.732	8.00973	0.998804	1.08127e-56	0	0	0	0	0	0	0	0	297.653	260.688	317.004	301.118	0	0	226.613	196.378	249.527	269.132	212.821	360.68	0	0	0	0	0	0	0	0	0	240.825	210.222	256.957	288.036	245.155	247.001	0	0	0	248.326	288.982	271.487	241
isotig81041	predicted protein	28	Drought-tolerant	247.078	7.94883	0.998068	2.5655e-52	0	0	0	0	0	0	0	0	225.593	209.335	356.955	266.033	0	0	214.181	214.189	220.731	225.944	210.131	464.317	0	0	0	0	0	0	0	0	0	269.982	194.651	248.437	313.354	249.926	203.439	0	0	0	226.428	278.651	241.215	219.949
isotig68659	---NA---	29	Drought-tolerant	236.604	7.88633	0.996818	8.96344e-48	0	0	0	0	0	0	0	0	246.501	223.981	262.847	295.218	0	0	185.51	314.99	202.947	274.007	124.276	183.028	0	0	0	0	0	0	0	0	0	355.838	249	177.799	272.893	297.293	240.428	0	0	0	303.998	339.765	215.441	98.674
unigene201699	unknown	30	Drought-tolerant	315.816	8.30294	0.990742	4.65304e-38	0	0	0	0	0	0	0	0	600.013	522.194	459.635	285.005	0	0	421.729	331	330.587	627.001	100.839	623.939	0	0	0	0	0	0	0	0	0	270	242.782	40	323.4	202.116	177	0	0	0	327.891	313.001	227.985	220.03
isotig34052	---NA---	31	Drought-tolerant	213.501	7.7381	0.990365	1.07245e-37	0	0	0	0	0	0	0	0	389.434	315.185	122.632	190.62	0	0	230.695	142.755	334.617	405.007	187.442	727.223	0	0	0	0	0	0	0	0	0	199.828	137.61	132.853	182.129	161.725	71.339	0	0	0	111.975	138.345	106.025	151.418
PUT-13850	putative glycine-rich arabinogalactan protein 3	32	Drought-sensitive	356.5	8.47776	-0.988419	5.00837e-36	196.755	444.938	328.177	158.023	235.013	152.081	296.278	456.185	0	0	0	0	30.999	663.562	0	0	0	0	0	0	215.672	305.164	421.758	458.465	180.329	860.704	736.416	678.817	289.454	0	0	0	0	0	0	225.484	136.163	372.553	0	0	0	0
isotig38042	---NA---	33	Drought-sensitive	284.342	8.15148	-0.99838	6.38264e-54	262.253	257.788	214.266	272.136	182.938	268.032	147.001	169.438	0	0	0	0	303.759	266.01	0	0	0	0	0	0	318.65	250.039	313.919	287	266.634	261.014	401.168	234.236	237.183	0	0	0	0	0	0	545.38	308.636	488.034	0	0	0	0
isotig32302	armadillo/beta-catenin-like repeat protein	34	Drought-sensitive	286.845	8.16413	-0.99847	1.92291e-54	270.082	252.19	278.943	380.837	245.06	349.621	278.229	284.464	0	0	0	0	292.657	393.476	0	0	0	0	0	0	291.423	231.395	305.14	289.14	223.522	297.888	252.84	247.463	179.854	0	0	0	0	0	0	342.924	256.031	367.413	0	0	0	0
isotig64889	---NA---	35	Drought-sensitive	266.332	8.05708	-0.997532	4.34514e-50	254.035	335.001	277.98	331.595	265.076	335.889	280.999	286.182	0	0	0	0	293.006	329.779	0	0	0	0	0	0	188	264.491	295.849	250	176	229.066	209.99	268.064	166	0	0	0	0	0	0	311.602	257.652	253.053	0	0	0	0
unigene21310	UBP1-associated protein 2C	36	Drought-sensitive	198.497	7.63297	-0.99592	1.6416e-45	108.948	127.3	175.522	150.778	144.564	158.331	98.74	137.264	0	0	0	0	148.505	163.231	0	0	0	0	0	0	359.928	395.646	205.872	185.505	208.766	248.72	212.672	219.075	273.698	0	0	0	0	0	0	205.256	135.93	302.683	0	0	0	0
unigene55275	dehydrin 9	37	Drought-sensitive	156.287	7.28805	-0.996868	6.43417e-48	84.642	74.372	119.564	118.655	107.835	114.024	125.19	89.084	0	0	0	0	136.422	109.207	0	0	0	0	0	0	178.557	88.409	132.896	132.476	178.587	194.781	258.544	217.795	147.603	0	0	0	0	0	0	276.739	189.423	363.51	0	0	0	0
isotig34500	Taxadiene synthase; Taxa-4(5),11(12)-diene synthase	38	Drought-tolerant	217.674	7.76602	0.989194	1.17961e-36	0	0	0	0	0	0	0	0	237.219	227.587	62.29	106.353	0	0	120.067	153.44	135.803	256.805	104.916	344.23	0	0	0	0	0	0	0	0	0	585.878	313.194	560.126	114.849	159.408	210.924	0	0	0	196.402	178.449	77.491	161.64
unigene146886	Probable protein phosphatase 2C 3; Short=OsPP2C03	39	Drought-tolerant	235.737	7.88103	0.95785	2.25768e-24	0	0	0	0	0	0	10.136	0	180.243	177.886	211.826	195.587	0	0	179.213	196.3	199.563	212.352	206.399	172.421	0	0	0	0	0	10.033	0	0	0	366.496	229.062	341.609	277.893	213.521	254.559	0	13.105	10.025	234.712	223.163	287.252	191.694
unigene511	Serine/threonine-protein phosphatase 2A activator 2; Peptidyl-prolyl cis-trans isomerase PTPA-2; Short=PPIase PTPA-2; Short=Rotamase PTPA-2; Phosphotyrosyl phosphatase activator 2	40	Drought-tolerant	215.636	7.75245	0.99778	4.73445e-51	0	0	0	0	0	0	0	0	139.784	138.339	226.923	184.378	0	0	163.611	158.766	167.367	188.96	256.111	218.013	0	0	0	0	0	0	0	0	0	273.817	188.152	301.74	233.147	184.005	250.487	0	0	0	218.977	191.781	346.342	180.401
unigene75006	---NA---	41	Drought-tolerant	201.376	7.65375	0.997604	2.32754e-50	0	0	0	0	0	0	0	0	209.469	175	177.562	184.323	0	0	136.001	144	176.87	202	127.13	131.067	0	0	0	0	0	0	0	0	0	379.494	244.479	260.347	206.554	140.152	292.484	0	0	0	192.888	205.707	206.72	147
isotig74695	---NA---	42	Drought-tolerant	175.84	7.45812	0.998	5.27105e-52	0	0	0	0	0	0	0	0	142.82	126.998	158.952	204.443	0	0	114.049	144.129	140.235	138.215	157.565	221.86	0	0	0	0	0	0	0	0	0	256.259	148.51	257.36	180.015	140.27	172.161	0	0	0	236.396	200.25	239.936	137.549
PUT-7981	---NA---	43	Drought-tolerant	159.553	7.3179	0.970399	1.52493e-27	0	0	0	0	0	0	0	0	138.262	98.66	111.348	137.082	0	0	115.966	120.492	116.316	141.525	150.214	165.57	0	0	0	0	0	10.402	0	12.4	0	218.541	131.367	295.208	152.295	108.214	139.323	0	0	0	127.733	164.085	196.843	121.311
isotig25758	LRR receptor kinase BAK1; BRI1-associated receptor kinase 1 homolog; Benzothiadiazole-induced SERK1; Somatic embryogenesis receptor kinase 1; Flags: Precursor	44	Drought-tolerant	175.499	7.45532	0.998202	5.66378e-53	0	0	0	0	0	0	0	0	151.808	181.481	238.7	226.602	0	0	117.715	144.878	217.483	224.972	169.475	240.262	0	0	0	0	0	0	0	0	0	201.556	159.665	93.636	224.929	127.852	222.291	0	0	0	133.805	199.347	170.072	92.947
unigene145711	3)-beta-glucan endohydrolase; Short=(1-	45	Drought-tolerant	173.541	7.43913	0.994632	5.1719e-43	0	0	0	0	0	0	0	0	190.048	216.722	318.416	215.035	0	0	155.802	210.239	175.249	206.393	132.772	160.673	0	0	0	0	0	0	0	0	0	197.224	100.607	39.575	277.853	189.502	102.762	0	0	0	158.599	182.557	111.946	168.432
isotig110211	unknown	46	Drought-tolerant	159.728	7.31947	0.996752	1.3791e-47	0	0	0	0	0	0	0	0	181.067	166.712	267.597	222.255	0	0	168.134	202.387	171.547	163.525	110.923	133.729	0	0	0	0	0	0	0	0	0	226.279	111.489	71.549	159.536	130.749	137.659	0	0	0	130.852	228.061	106.288	120.1
isotig70994	---NA---	47	Drought-tolerant	143.767	7.16759	0.998022	4.18203e-52	0	0	0	0	0	0	0	0	103.948	97.935	135.677	135.575	0	0	116.242	143.837	133.931	165.774	111.625	168.732	0	0	0	0	0	0	0	0	0	212.077	85.393	162.863	138.021	95.162	253.507	0	0	0	125.071	124.077	210.773	95.754
unigene3345	---NA---	48	Drought-tolerant	134.54	7.0719	0.998296	1.83997e-53	0	0	0	0	0	0	0	0	144.997	142.993	128.068	145.936	0	0	96.736	126	92	139.711	125.973	128.206	0	0	0	0	0	0	0	0	0	255.832	116.208	106.555	150.155	121.895	114.207	0	0	0	145.317	156	130.987	120.987
isotig83404	Probable aldo-keto reductase 1	49	Drought-tolerant	134.199	7.06823	0.998176	7.6713e-53	0	0	0	0	0	0	0	0	135.623	141.987	136.18	123.352	0	0	89.176	94.968	110.552	169.22	179.184	119.236	0	0	0	0	0	0	0	0	0	178.556	104.921	130.815	141.354	120.957	162.73	0	0	0	107.929	111.732	164.797	124.32
isotig38266	---NA---	50	Drought-tolerant	131.221	7.03585	0.996485	7.22813e-47	0	0	0	0	0	0	0	0	74.513	97.47	118.862	138.134	0	0	91.762	160.021	119.208	79.745	183.923	148.881	0	0	0	0	0	0	0	0	0	163.328	88.318	153.001	126.067	146.149	108.252	0	0	0	143.726	163.406	174.718	86.067
isotig29990	Protein RGF1 INDUCIBLE TRANSCRIPTION FACTOR 1	51	Drought-tolerant	127.441	6.99368	0.997449	8.72402e-50	0	0	0	0	0	0	0	0	85.604	93.607	156.098	135.573	0	0	88.362	129.176	89.078	107.709	133.288	91.685	0	0	0	0	0	0	0	0	0	161.474	104.843	152.153	139.287	129.917	137.362	0	0	0	189.291	149.496	164.523	92.584
isotig74059	---NA---	52	Drought-tolerant	152.718	7.25473	0.998953	6.67891e-58	0	0	0	0	0	0	0	0	144.981	115	188.014	162	0	0	125	175	143.011	152	122	184.363	0	0	0	0	0	0	0	0	0	146	116.015	131.124	188.453	142	184	0	0	0	178.838	175	173	146
unigene45966	---NA---	53	Drought-tolerant	143.264	7.16253	0.997658	1.44916e-50	0	0	0	0	0	0	0	0	140	146.253	181	167	0	0	195	159.994	147.718	162	108	120	0	0	0	0	0	0	0	0	0	135	99.025	62	170	119	160	0	0	0	176	174.75	133.91	156
unigene144114	---NA---	54	Drought-tolerant	119.766	6.90407	0.996899	5.22653e-48	0	0	0	0	0	0	0	0	180.005	150.628	151.012	122.841	0	0	127.406	114.788	135.788	156.853	90.613	145.273	0	0	0	0	0	0	0	0	0	129.108	138.816	93.598	106.995	57.834	139.062	0	0	0	108.117	140.781	81.834	82.333
unigene33041	putative disease resistance protein RGA3	55	Drought-tolerant	124.184	6.95633	0.997241	4.49436e-49	0	0	0	0	0	0	0	0	97.584	88.05	109.045	95.634	0	0	101.264	70.958	124.013	117.135	60.649	165.763	0	0	0	0	0	0	0	0	0	155.993	155.775	108.186	157.979	114.753	106.945	0	0	0	178.797	105.183	142.531	141.683
isotig12946	---NA---	56	Drought-tolerant	102.998	6.68647	0.998382	6.21731e-54	0	0	0	0	0	0	0	0	82.838	62.321	142.177	126.554	0	0	86.432	84.56	106.452	95.073	68.711	110.848	0	0	0	0	0	0	0	0	0	122.908	79.925	77.476	132.316	103.555	120.56	0	0	0	110.38	105.313	168.407	93.588
isotig106632	Ribulose bisphosphate carboxylase small chain, chloroplastic; Short=RuBisCO small subunit; Flags: Precursor	57	Drought-tolerant	110.271	6.78491	0.989771	3.74458e-37	0	0	0	0	0	0	0	0	165.183	115.284	134.944	116.56	0	0	42.38	91.632	34.513	118.772	165.607	183.241	0	0	0	0	0	0	0	0	0	137.031	50.742	35.283	110.735	134.398	47.11	0	0	0	97.853	104.539	72.232	207.536
unigene29520	---NA---	58	Drought-tolerant	140.333	7.13271	0.949797	8.2076e-23	0	0	0	0	0	0	0	0	37.596	38.403	51.129	49.012	0	0	104.742	77	77.159	89.615	30.094	155.491	0	0	0	0	0	0	0	10.366	0	151.543	617.005	874.004	54.118	97.226	121.209	0	0	0	66.588	164.21	52.649	33.568
unigene16547	---NA---	59	Drought-sensitive	120.254	6.90995	-0.996087	6.85559e-46	105	131	88	193.842	139	119.996	121.517	98.244	0	0	0	0	166.523	178	0	0	0	0	0	0	126	110	110.106	88.001	64	133.185	94.367	70.09	60.064	0	0	0	0	0	0	167.94	104.246	176.476	0	0	0	0
unigene75213	Serine hydroxymethyltransferase, mitochondrial; Short=SHMT; Glycine hydroxymethyltransferase; Serine methylase; Flags: Precursor	60	Drought-sensitive	112.721	6.81661	-0.954363	1.15854e-23	103.88	104.649	132.869	170.498	113.51	119.684	116.192	68.953	0	0	13.592	0	108.989	117.504	0	0	0	0	0	0	107.945	75.323	116.713	101.253	94.804	127.774	106.488	133.542	78.507	11.337	0	0	0	0	0	130.836	100.105	149.837	0	0	11.607	0
isotig65991	---NA---	61	Drought-sensitive	98.7327	6.62546	-0.989279	9.99605e-37	76	73.001	92	157.208	106.159	181	54	62	0	0	0	0	141	153	0	0	0	0	0	0	57	51	70	138.022	130	115.404	65	30	24	0	0	0	0	0	0	123	106.957	166.368	0	0	0	0
isotig72357	Importin subunit alpha-2; Short=IMPa-2	62	Drought-sensitive	103.356	6.69148	-0.997095	1.32805e-48	60.415	93.396	64.886	92.587	52.733	103.032	59.405	65.861	0	0	0	0	108.486	140.125	0	0	0	0	0	0	93.22	52.412	109.116	104.682	108.098	110.752	178.964	87.594	123.52	0	0	0	0	0	0	133.061	100.697	230.797	0	0	0	0
isotig78880	DNA-directed RNA polymerases II, IV and V subunit 12; DNA-directed RNA Polymerase II subunit K	63	Drought-sensitive	99.7818	6.64071	-0.999002	2.44524e-58	73.761	84.264	59.071	102.585	90.783	97.079	81.18	72.173	0	0	0	0	68.514	111.927	0	0	0	0	0	0	91.19	76.288	118.553	80.368	99.327	107.54	144.032	144.553	104.568	0	0	0	0	0	0	138.653	91.4	157.391	0	0	0	0
unigene208950	Transmembrane protein 205	64	Drought-sensitive	109.122	6.7698	-0.990223	1.45593e-37	83.015	146.307	81.368	25.171	75.798	42.466	135.615	208.444	0	0	0	0	97.511	101.52	0	0	0	0	0	0	116.271	122.244	178.193	70.042	44.017	186.704	166.476	74.849	76.362	0	0	0	0	0	0	144.891	103.786	119.642	0	0	0	0
unigene18415	Chaperone protein DnaJ	65	Drought-sensitive	81.5171	6.34903	-0.964522	6.46008e-26	134.688	116.823	71.639	91.698	102.546	37.804	159.476	216.888	0	0	0	0	67.67	53.413	0	0	0	0	0	17.021	20.828	53.959	94.19	56.539	47.73	84.189	81.695	61.178	33.8	0	0	0	0	0	0	72.465	70.093	64.066	0	0	0	0
isotig64359	HAD-superfamily hydrolase, subfamily IA, variant 3	66	Drought-sensitive	84.0183	6.39263	-0.988892	2.09733e-36	89.391	110.287	87.666	48.333	71.128	27.56	141.29	132.903	0	0	0	0	61.476	44.312	0	0	0	0	0	0	95.152	110.481	129.303	35.004	32.909	84.333	157.548	134.031	65.317	0	0	0	0	0	0	64.539	37.425	88.014	0	0	0	0
unigene36479	Peroxisomal membrane protein 2; 22 kDa peroxisomal membrane protein	67	Drought-sensitive	72.9503	6.18884	-0.995509	1.23208e-44	50.04	68.299	57.832	59.074	94.086	36.519	105.53	100.912	0	0	0	0	67.57	62.341	0	0	0	0	0	0	92.28	55.052	100.221	46.273	43.631	59.461	106.463	112.204	101.79	0	0	0	0	0	0	67.158	43.76	74.411	0	0	0	0
isotig22904	Tubulin alpha chain	68	Drought-sensitive	88.3446	6.46507	-0.964325	7.24181e-26	72	85.543	54.06	65.029	116.428	83	87.168	90.377	0	0	14	0	102	81.075	0	0	0	0	0	0	86.489	78.652	117.486	44.506	94.943	94.774	109.095	75	73.796	0	0	0	0	0	0	114.896	110.136	107.129	0	0	0	0
unigene144916	40S ribosomal protein S27	69	Drought-sensitive	85.377	6.41577	-0.997987	6.05417e-52	95.474	77.497	69.677	95.527	111.903	100.409	79.995	60.863	0	0	0	0	108.932	68.103	0	0	0	0	0	0	71.745	58.733	95.655	84.54	103.449	82.594	75.001	84.21	69.502	0	0	0	0	0	0	106.82	68.831	108.833	0	0	0	0
unigene14277	2-isopropylmalate synthase; Alpha-IPM synthase; Alpha-isopropylmalate synthase	70	Drought-sensitive	80.9862	6.3396	-0.996942	3.9e-48	72.797	52.567	74.199	98.333	115.672	72.421	63.651	85.122	0	0	0	0	74.747	75.243	0	0	0	0	0	0	76.103	61.854	52.032	72.993	95.211	106.381	79.722	63.226	89.678	0	0	0	0	0	0	86.178	97.445	116.121	0	0	0	0
isotig103553	unknown	71	Drought-sensitive	77.5965	6.27792	-0.99767	1.30605e-50	57.177	83.074	55.81	51.017	62.331	52.522	63.883	71.589	0	0	0	0	84.04	86.838	0	0	0	0	0	0	65.585	80.318	79.94	80.045	80.747	98.426	80.354	75.729	88.875	0	0	0	0	0	0	106.288	74.208	128.326	0	0	0	0
isotig87308	DNA topoisomerase 1 beta; DNA topoisomerase 1	72	Drought-sensitive	71.8013	6.16594	-0.997082	1.46292e-48	57.114	62.654	42.64	56.355	61.519	56.268	53.427	70.142	0	0	0	0	74.472	57.001	0	0	0	0	0	0	75.243	65.364	75.637	50.397	44.914	85.042	78.733	78.645	63.822	0	0	0	0	0	0	129.327	88.768	152.144	0	0	0	0
isotig103804	60S ribosomal protein L34	73	Drought-sensitive	78.9719	6.30327	-0.997085	1.43108e-48	60.093	87	47.119	89.381	153.909	77.353	90.671	83.566	0	0	0	0	74.321	63.093	0	0	0	0	0	0	74.969	61.109	76.998	82.407	67.235	88.252	70.01	95.992	70.997	0	0	0	0	0	0	93.574	43.003	86.329	0	0	0	0
unigene144447	---NA---	74	Drought-sensitive	77.3034	6.27246	-0.994923	1.60779e-43	74.371	139.143	57.894	134.189	120.316	60.999	88.118	94.165	0	0	0	0	72.061	63.86	0	0	0	0	0	0	60.102	54.951	57.753	68.644	78.94	82.691	75.827	84.984	44.235	0	0	0	0	0	0	63.379	43.456	80.597	0	0	0	0
unigene12043	WD repeat-containing protein 82	75	Drought-sensitive	67.7592	6.08234	-0.997597	2.485e-50	68.615	42.617	52.647	56.982	55.65	83.481	56.443	57.785	0	0	0	0	71.483	86.006	0	0	0	0	0	0	67.329	61.673	66.06	72.654	57.661	81.073	69.651	42.371	86.583	0	0	0	0	0	0	96.527	54.611	102.8	0	0	0	0
unigene103613	---NA---	76	Drought-sensitive	62.7066	5.97055	-0.996993	2.74737e-48	46.883	51.673	23.507	48.176	85.467	91.557	55.337	46.654	0	0	0	0	61.438	59.643	0	0	0	0	0	0	58.012	52.677	90.782	67.323	79.206	53.952	73.955	60.087	88.843	0	0	0	0	0	0	78.818	38.672	66.883	0	0	0	0
unigene128011	---NA---	77	Drought-sensitive	55.4383	5.79281	-0.961017	4.51403e-25	36.682	50.387	44.839	43.609	41.153	47.7	42.317	57.158	0	0	0	0	49.933	66.71	0	0	0	0	0	28.29	31.845	89.902	50.913	46.022	50.094	124.837	43.929	37.72	49.741	0	0	0	0	0	0	74.982	67.341	71.829	0	0	0	0
isotig64149	---NA---	78	Drought-sensitive	58.4485	5.86909	-0.993824	9.73492e-42	35	37	20	54.867	64	24	57	59	0	0	0	0	55	61	0	0	0	0	0	0	69	61	47	47	63	104	71	52	81	0	0	0	0	0	0	83	31	110	0	0	0	0
unigene22182	DNA topoisomerase 1 alpha; DNA topoisomerase 1; DNA topoisomerase I; Protein FASCIATA 5; Protein MGOUN1	79	Drought-sensitive	52.9969	5.72784	-0.994584	6.21672e-43	25.884	27.443	30.328	33.716	34.934	33.732	57.578	62.221	0	0	0	0	58.628	54.984	0	0	0	0	0	0	66.579	63.637	65.335	49.603	38.507	67.634	74.722	29.355	56.172	0	0	0	0	0	0	94.675	52.22	88.044	0	0	0	0
isotig64047	---NA---	80	Drought-sensitive	62.8372	5.97355	-0.994467	9.73261e-43	47	83	92	23	49	54	44.436	44	0	0	0	0	44.002	46.044	0	0	0	0	0	0	87	69.263	83.242	59	94.2	44	67	69.277	68.936	0	0	0	0	0	0	81.002	39	94.017	0	0	0	0
isotig116191	putative epoxide hydrolase	81	Drought-sensitive	57.1869	5.83761	-0.994683	4.22759e-43	74	83	60.116	36.198	38.002	41	54.727	78.606	0	0	0	0	58	43.001	0	0	0	0	0	0	68	72.229	74	35	35.995	44	67.009	77	49.094	0	0	0	0	0	0	68.134	45	56	0	0	0	0
unigene27098	---NA---	82	Drought-sensitive	49.6425	5.63351	-0.995874	2.07992e-45	65.255	61.658	54.334	35.559	53.132	37.386	53.448	48.752	0	0	0	0	30.077	33.171	0	0	0	0	0	0	61.391	50.062	43.309	45.584	37.906	29.843	82.373	39.799	51.554	0	0	0	0	0	0	65.714	31.303	80.526	0	0	0	0
unigene127355	putative disease resistance protein RGA4	83	Drought-sensitive	52.3265	5.70947	-0.991221	1.5335e-38	46.602	112.226	77.831	44.041	40.3	36.537	53.362	46.493	0	0	0	0	56.004	34.999	0	0	0	0	0	0	106.254	63.272	55.002	21.967	42.846	35.948	67.687	57.209	44.841	0	0	0	0	0	0	40.743	30.002	37.016	0	0	0	0
unigene4450	dehydrin 2	84	Drought-sensitive	55.8225	5.80277	-0.989585	5.46202e-37	32.74	50.33	114.868	52.713	40.412	95.832	48.662	39.231	0	0	0	0	35.119	49.326	0	0	0	0	0	0	97.399	72.472	20.704	78.237	77.577	56.84	61.134	39.291	23.183	0	0	0	0	0	0	44.955	33.058	64.011	0	0	0	0
unigene35472	---NA---	85	Drought-sensitive	59.9459	5.90559	-0.996624	3.09769e-47	43.829	80.195	53.565	77.492	66.531	63.236	61.006	44.204	0	0	0	0	57.628	45.968	0	0	0	0	0	0	45.583	32.528	60.397	55.179	50.111	90.525	59.356	97.838	50.852	0	0	0	0	0	0	58.137	52.225	72.424	0	0	0	0
unigene144186	armadillo/beta-catenin-like repeat protein	86	Drought-sensitive	53.2747	5.73538	-0.972936	2.38031e-28	42.12	45.918	40.112	82.478	72.809	39.088	92.991	43	0	0	13.669	0	57.285	76.19	0	0	0	0	0	0	29	41.067	56.279	54	30.106	65.027	48	50.059	21.838	0	0	0	0	0	0	55.585	55.091	74.001	0	0	0	0
unigene101559	---NA---	87	Drought-sensitive	53.982	5.75441	-0.998164	8.80706e-53	60.279	60	46	59.238	53.01	37.212	43.165	35.388	0	0	0	0	56.768	66.69	0	0	0	0	0	0	57	39	71	40	53.986	50	72.993	40	42	0	0	0	0	0	0	72.439	52.438	78.997	0	0	0	0
isotig81763	---NA---	88	Drought-sensitive	51.6903	5.69182	-0.996329	1.79681e-46	48.601	54.409	26.313	63.463	58.516	40.037	56.884	60.226	0	0	0	0	61.085	49.794	0	0	0	0	0	0	59.733	41.786	51.695	35.86	39.515	83.373	45.085	41.44	41.986	0	0	0	0	0	0	56.678	52.542	68.165	0	0	0	0
unigene208429	Histone H2B.2	89	Drought-sensitive	46.76	5.5472	-0.993831	9.51311e-42	57.092	67.342	27.708	64.97	35.97	38.668	55.301	63.036	0	0	0	0	29.564	48.237	0	0	0	0	0	0	36.5	29.172	90.901	41.963	32.126	58.01	48.934	54.959	34.492	0	0	0	0	0	0	51.732	35.534	26.51	0	0	0	0
unigene100406	unknown	90	Drought-sensitive	44.0165	5.45997	-0.985377	6.52219e-34	55.705	73.921	100.227	76.457	35.556	42.126	39.433	56.637	0	0	0	0	62.428	39.997	0	0	0	0	0	0	27.041	25.997	38.601	24.995	17.812	38.105	33.477	51.392	18.362	0	0	0	0	0	0	67.317	22.4	20.376	0	0	0	0
isotig45678	transcription termination factor MTERF15, mitochondrial-like isoform X2	91	Drought-sensitive	42.7081	5.41644	-0.995078	8.40182e-44	22	26	20	39	45.494	33.044	33.019	22.009	0	0	0	0	51.003	56.118	0	0	0	0	0	0	42	35	66.956	44	40	50	48	23	55	0	0	0	0	0	0	71	56	60.936	0	0	0	0
isotig53074	importin subunit alpha-1-like isoform X2 [Physcomitrium patens]	92	Drought-sensitive	42.6402	5.41414	-0.994091	3.86238e-42	14.504	38.675	31.918	21.017	33.72	30.168	27.906	51.036	0	0	0	0	42.182	47.118	0	0	0	0	0	0	47.998	46.684	47.302	31.294	35.349	44.754	48.423	48.506	37.712	0	0	0	0	0	0	67.52	63.805	80.494	0	0	0	0
isotig80443	Double-stranded RNA-binding protein 2; dsRNA-binding protein 2; Short=AtDRB2	93	Drought-sensitive	41.8206	5.38614	-0.994963	1.36207e-43	45.892	35	31	23.979	47	26	31	46.612	0	0	0	0	52	38.415	0	0	0	0	0	0	45	55	55	28	27.014	56.014	57.007	29	31	0	0	0	0	0	0	63.562	43.556	53.003	0	0	0	0
unigene205766	Membrin-11; Short=AtMEMB11; 27 kDa Golgi SNARE protein; Golgi SNAP receptor complex member 2-1	94	Drought-sensitive	40.5545	5.34179	-0.995958	1.34925e-45	22.905	33.844	22.806	37.182	45.104	52.152	41.724	24.464	0	0	0	0	54.712	35.139	0	0	0	0	0	0	33.569	41.289	46.207	28.336	54.814	28.92	64.308	56.065	39.1	0	0	0	0	0	0	31.642	45.38	52.538	0	0	0	0
unigene143887	Protein transport protein Sec61 subunit alpha	95	Drought-sensitive	38.4677	5.26558	-0.994181	2.80241e-42	33.321	24.893	25.262	31.432	34.162	55.983	30.703	19.234	0	0	0	0	49.006	39.873	0	0	0	0	0	0	34.01	26.31	22.321	30.45	59.469	41.314	41.47	22.359	29.848	0	0	0	0	0	0	75.095	59.746	60.029	0	0	0	0
isotig88365	phosphomannomutase/phosphoglucomutase isoform X3	96	Drought-sensitive	34.8619	5.12358	-0.991489	8.00358e-39	24.79	23.214	31.953	48.323	40.928	15.946	50.542	39.004	0	0	0	0	61.266	58.731	0	0	0	0	0	0	30.612	27.212	35.836	26.96	21.091	37.377	17.844	29.845	31.793	0	0	0	0	0	0	36.055	34.768	42.871	0	0	0	0
isotig97573	---NA---	97	Drought-sensitive	32.9866	5.04381	-0.994708	3.83184e-43	30.701	38.732	18.265	48.45	38.131	24	22.182	41.098	0	0	0	0	31	37.135	0	0	0	0	0	0	35.014	21.17	24.044	33.984	14.958	42.61	34.033	26	37.245	0	0	0	0	0	0	44.302	33.084	49.567	0	0	0	0
unigene159882	unknown	98	Drought-sensitive	27.2425	4.76779	-0.99595	1.41237e-45	28.067	27.108	23.87	32.83	46.05	24.864	23.683	15.393	0	0	0	0	20.04	21.141	0	0	0	0	0	0	33.067	16.124	22.651	34.76	18.122	29.816	25.612	34.403	25.249	0	0	0	0	0	0	34.3	28.345	33.841	0	0	0	0
isotig50543	Chaperone protein DnaK; HSP70; Heat shock 70 kDa protein; Heat shock protein 70	99	Drought-sensitive	29.8699	4.90062	-0.987882	1.29243e-35	16.625	11.103	11.476	32.699	47.362	48.847	25.201	17.46	0	0	0	0	46.635	33.577	0	0	0	0	0	0	21.872	25.97	20.878	37.552	29.608	37.233	17.662	13.833	21.223	0	0	0	0	0	0	50.136	23.103	67.083	0	0	0	0
unigene210005	---NA---	100	Drought-sensitive	33.0614	5.04708	-0.994314	1.7218e-42	22	16	39	22	32.923	53	27.005	22	0	0	0	0	20	28.42	0	0	0	0	0	0	40	28	31	37	47	26	26	52	44	0	0	0	0	0	0	42.002	24	48.001	0	0	0	0
unigene58392	putative TIR-NBS-LRR protein	101	Drought-sensitive	30.57	4.93404	-0.991603	6.03693e-39	22	19	31	24	28.282	33	29	12	0	0	0	0	15.001	25	0	0	0	0	0	0	51.453	33.762	37	22.127	50	23	42	57	44	0	0	0	0	0	0	29.598	13	31.317	0	0	0	0
unigene97483	Disease resistance protein TAO1; Protein TARGET OF AVRB OPERATION 1	102	Drought-sensitive	25.723	4.68498	-0.992884	1.88935e-40	24.952	20	21	17.243	20.041	32.84	19	30	0	0	0	0	29.965	21	0	0	0	0	0	0	18.943	36.957	32.979	15.335	26.973	38	23.624	36.11	27.943	0	0	0	0	0	0	22	18	33	0	0	0	0
isotig120615	---NA---	103	Drought-sensitive	25.3649	4.66476	-0.991133	1.88532e-38	21	24	15	25	29	44	13	11.999	0	0	0	0	21	35	0	0	0	0	0	0	23	12	11	29.01	33	31.005	21	19	34.013	0	0	0	0	0	0	30	30	46	0	0	0	0
unigene189405	daf-12-interacting protein 1-like	104	Drought-sensitive	23.7308	4.56869	-0.996265	2.57612e-46	11.489	22.176	18.179	28.485	29.685	28.23	14.106	15.355	0	0	0	0	30.043	26.671	0	0	0	0	0	0	22.901	22	24.154	30.505	20.823	20.404	28.52	28.823	16.762	0	0	0	0	0	0	37.391	19.953	25.423	0	0	0	0
isotig112353	---NA---	105	Drought-sensitive	22.2997	4.47895	-0.958908	1.3377e-24	16	11	0	22	22	33.003	18	14	0	0	0	0	29	31	0	0	0	0	0	0	21.022	16.994	30	26	14.012	25	31	24	20.015	0	0	0	0	0	0	31.003	21.077	34.468	0	0	0	0
unigene32040	---NA---	106	Drought-sensitive	24.861	4.63581	-0.991245	1.44719e-38	14	17	19	30	27	16.963	43	18.35	0	0	0	0	17.038	30	0	0	0	0	0	0	28.001	21	19	24	11	16	36	36.587	37	0	0	0	0	0	0	15	21	50.002	0	0	0	0
unigene57845	Stearoyl-[acyl-carrier-protein] 9-desaturase, chloroplastic; Short=Stearoyl-ACP desaturase; Acyl-[acyl-carrier-protein] desaturase; Flags: Precursor	107	Drought-sensitive	21.1464	4.40234	-0.949858	8.00452e-23	19.46	13.769	15.549	18.038	19.213	20.642	23.826	13.045	0	0	0	0	12.437	30.19	0	0	0	0	0	0	30.507	12.332	0	30.06	23.283	12.471	41.422	26.234	26.954	0	0	0	0	0	0	19.121	27.161	29.507	0	0	0	0
unigene37564	O-glucosyltransferase rumi homolog; Flags: Precursor	108	Drought-sensitive	21.6839	4.43855	-0.955885	5.7679e-24	20.523	19.946	23.987	18.813	30.84	12.098	17.073	25.445	0	0	0	0	37.183	30.087	0	0	0	15.72	0	0	39.584	18.373	16.211	11.744	18.832	16.652	21.161	17.869	13.034	0	0	0	0	0	0	22.337	22.383	22.87	0	0	0	0
unigene18850	Probable BOI-related E3 ubiquitin-protein ligase 2; RING-type E3 ubiquitin transferase BRG2	109	Drought-tolerant	67.6626	6.08029	0.991775	3.91902e-39	0	0	0	0	0	0	0	0	49.27	41.865	125.027	43.645	0	0	52.067	102.562	115.582	62.85	19.754	55.203	0	0	0	0	0	0	0	0	0	40.73	56.607	43.721	120.29	93.546	84.512	0	0	0	78.377	79.597	81.844	46.81
isotig99110	---NA---	110	Drought-tolerant	61.3442	5.93886	0.995645	6.46157e-45	0	0	0	0	0	0	0	0	49.06	60.231	68.487	87.272	0	0	51.924	37.659	53.965	50.188	52.805	35.396	0	0	0	0	0	0	0	0	0	36.501	60.571	43.412	61.163	67.929	75.411	0	0	0	63.076	61.187	75.706	92.189
isotig50722	---NA---	111	Drought-tolerant	58.1671	5.86213	0.993337	4.76546e-41	0	0	0	0	0	0	0	0	26.329	32	99.019	94.993	0	0	48.792	72.535	47.994	37	67.453	43	0	0	0	0	0	0	0	0	0	41	33	49	90.554	34	100	0	0	0	76	58.008	81	36
unigene34815	WD repeat-containing protein 55 homolog	112	Drought-tolerant	61.5456	5.94358	0.996449	8.97857e-47	0	0	0	0	0	0	0	0	49.434	64.215	86.683	66.291	0	0	57.434	43	64.266	53.719	67.298	34.366	0	0	0	0	0	0	0	0	0	44.991	51.402	43.575	90.096	41.042	98.678	0	0	0	80.116	83.371	61.478	36.28
unigene126265	Coatomer subunit gamma-2; Gamma-2-coat protein; Short=Gamma-2-COP	113	Drought-tolerant	53.1454	5.73187	0.967104	1.35514e-26	0	0	0	0	0	0	0	0	39.478	33.778	86.301	59.712	0	0	27.992	41.347	39.674	61.096	47.416	15.679	0	0	13.55	0	0	0	0	0	0	48.076	36.656	24.662	88.603	55.133	103.288	0	0	0	92.53	62.088	52.008	49.579
unigene141686	---NA---	114	Drought-tolerant	75.8391	6.24487	0.995329	2.80228e-44	0	0	0	0	0	0	0	0	95.883	95.115	72.523	66.268	0	0	80.71	37.492	74.142	114.044	39.768	144.673	0	0	0	0	0	0	0	0	0	86.822	72.995	104.344	81.055	43.527	83.743	0	0	0	52.653	69.3	60.266	58.555
unigene58461	---NA---	115	Drought-tolerant	73.4152	6.19801	0.992517	5.41638e-40	0	0	0	0	0	0	0	0	84.542	103.036	85.999	60.099	0	0	53.203	49.431	57.779	120.357	45.683	148.628	0	0	0	0	0	0	0	0	0	169.993	70.076	21.171	77.332	45.945	74.51	0	0	0	54.083	51.504	46.791	69.582
isotig106468	glycosyl hydrolase family protein	116	Drought-tolerant	73.3817	6.19735	0.991239	1.4684e-38	0	0	0	0	0	0	0	0	68.612	75.212	141.053	86.211	0	0	94.906	60.186	73.964	82.782	74.438	113.751	0	0	0	0	0	0	0	0	0	83.233	43.93	28.951	84.256	66.547	46.312	0	0	0	52.086	109.744	31.903	91.58
isotig78286	---NA---	117	Drought-tolerant	66.4601	6.05442	0.996746	1.43645e-47	0	0	0	0	0	0	0	0	51.001	43.004	61.157	66	0	0	42.819	50.021	68.999	75	61.196	82.192	0	0	0	0	0	0	0	0	0	92.001	56.998	98.02	77	61.038	73	0	0	0	59.874	46	108	48
unigene97451	---NA---	118	Drought-tolerant	65.995	6.04428	0.998111	1.5891e-52	0	0	0	0	0	0	0	0	69.475	62.536	74.746	80.576	0	0	54.978	60.956	62.05	84.021	50.028	62.409	0	0	0	0	0	0	0	0	0	74.686	66.87	58.05	76.28	64.088	89.867	0	0	0	56.475	41.086	58.286	53.734
unigene29967	---NA---	119	Drought-tolerant	57.307	5.84064	0.993812	1.01337e-41	0	0	0	0	0	0	0	0	31.138	38.177	64.903	52.464	0	0	38.623	86.873	39.186	28.689	43.511	58.296	0	0	0	0	0	0	0	0	0	86.226	34.418	75.702	72.687	32.724	83.646	0	0	0	78.135	43.857	89.971	62.612
unigene13664	Rhodanese-like domain-containing protein 14, chloroplastic; Sulfurtransferase 14; Short=AtStr14; Flags: Precursor	120	Drought-tolerant	50.2536	5.65116	0.94962	8.81923e-23	0	0	0	0	0	0	0	0	30.673	28.683	44.366	43.961	0	0	34.117	43.085	35.055	31.118	72.97	44.644	13.506	0	0	0	0	11.979	0	0	0	66.401	55.209	59.316	57.326	37.206	48.481	0	0	0	35.632	42.261	85.262	47.657
unigene33048	Putative adenylate cyclase regulatory protein; Leucine repeat protein; VSG expression site-associated protein F14.9	121	Drought-tolerant	50.1335	5.6477	0.994498	8.67029e-43	0	0	0	0	0	0	0	0	26	28.539	43	36.98	0	0	46.996	42	42.984	36	31.231	59.158	0	0	0	0	0	0	0	0	0	45.026	44.004	21.295	76.342	42	58.003	0	0	0	86.607	64.67	75.959	52.999
isotig61070	E3 ubiquitin-protein ligase Topors; RING-type E3 ubiquitin transferase Topors; SUMO1-protein E3 ligase Topors; Topoisomerase I-binding RING finger protein; Topoisomerase I-binding arginine/serine-rich protein; Tumor suppressor p53-binding protein 3; Short=p53-binding protein 3; Short=p53BP3	122	Drought-tolerant	56.3016	5.8151	0.996074	7.35659e-46	0	0	0	0	0	0	0	0	76.004	52	43	54	0	0	44.05	48	52.243	77.057	75.986	54	0	0	0	0	0	0	0	0	0	43.024	52	61.128	50	30	46	0	0	0	64	47	49.001	53.134
isotig49221	---NA---	123	Drought-tolerant	49.2325	5.62154	0.997167	7.8586e-49	0	0	0	0	0	0	0	0	49	42	69.116	54	0	0	30	56.001	58	58	55	58	0	0	0	0	0	0	0	0	0	62	48.999	28	54	32	57	0	0	0	34	33	58	46
unigene18156	Disease resistance protein TAO1; Protein TARGET OF AVRB OPERATION 1	124	Drought-tolerant	47.9595	5.58374	0.997227	5.02132e-49	0	0	0	0	0	0	0	0	51	42	56	66.013	0	0	64	50	48	48	45.073	53	0	0	0	0	0	0	0	0	0	41	42.023	37	75	24	43	0	0	0	44	50	39	43
unigene142401	E3 ubiquitin-protein ligase MBR2; HAL3-interacting protein 1 homolog; Short=AtHIP1; MED25-binding RING-H2 protein 2; RING-H2 finger MBR2; RING-type E3 ubiquitin transferase MBR2	125	Drought-tolerant	53.4355	5.73973	0.996769	1.23948e-47	0	0	0	0	0	0	0	0	50.437	40.294	46.481	37.63	0	0	51.959	48.788	57.045	59.79	59.472	59.807	0	0	0	0	0	0	0	0	0	57.284	56.732	61.693	51.838	29.17	56.419	0	0	0	40.257	43.221	66.839	57.805
unigene128647	---NA---	126	Drought-tolerant	50.5071	5.65841	0.992335	8.95167e-40	0	0	0	0	0	0	0	0	49.513	49.226	45.122	28.957	0	0	42.812	50.433	40.572	56.711	40.602	84.985	0	0	0	0	0	0	0	0	0	73.02	74.684	76.413	41.075	24.606	36.218	0	0	0	26.894	27.275	72.893	56.975
unigene33645	CASP-like protein 2A1; Short=OsCASPL2A1	127	Drought-tolerant	46.7693	5.54749	0.995444	1.6606e-44	0	0	0	0	0	0	0	0	45.98	47.954	60.145	46.312	0	0	53.534	38.915	32.795	53.349	48.379	75.283	0	0	0	0	0	0	0	0	0	44.134	37.374	70.425	55.857	23.811	38.197	0	0	0	50.586	28.055	57.355	34.37
unigene186937	unknown	128	Drought-tolerant	44.3677	5.47144	0.995276	3.54867e-44	0	0	0	0	0	0	0	0	55.458	45.424	42.238	41	0	0	42.401	29.854	43.991	56	28.1	77.752	0	0	0	0	0	0	0	0	0	52.114	59.036	52.9	43.531	34	27.995	0	0	0	38	35.978	47	27
isotig107085	---NA---	129	Drought-tolerant	51.4826	5.68601	0.992145	1.49403e-39	0	0	0	0	0	0	0	0	67.615	87.118	70.022	48.314	0	0	51.682	36.367	49.787	60.875	17.632	108.656	0	0	0	0	0	0	0	0	0	32.849	27.756	56.377	53.593	35.374	48.666	0	0	0	52.879	65.695	43.956	54.823
isotig113047	---NA---	130	Drought-tolerant	49.6777	5.63453	0.992307	9.67388e-40	0	0	0	0	0	0	0	0	64	69.654	71.387	56.984	0	0	46.133	53.781	46.545	57.772	43.783	105.147	0	0	0	0	0	0	0	0	0	47.259	34.857	42.112	73.761	21.663	48.542	0	0	0	31.436	16.065	43.115	39.22
unigene27662	Plastid movement impaired 2	131	Drought-tolerant	41.4499	5.3733	0.985591	4.79184e-34	0	0	0	0	0	0	0	0	36.049	55.836	31.45	19.217	0	0	29.712	28.33	22.511	64.015	20.016	96.527	0	0	0	0	0	0	0	0	0	80.57	27.698	52.597	28.437	20.664	37.794	0	0	0	13.576	33.888	41.677	83.227
PUT-2447	40S ribosomal protein S26	132	Drought-tolerant	46.6329	5.54328	0.99369	1.52831e-41	0	0	0	0	0	0	0	0	30.52	37.04	31.306	44.693	0	0	45.324	46.585	26.681	58.054	28.318	45.751	0	0	0	0	0	0	0	0	0	99.49	45.338	45.074	38.704	70.694	52.948	0	0	0	46.831	72.35	32.763	31.919
unigene28609	---NA---	133	Drought-tolerant	39.6024	5.30752	0.953056	2.06956e-23	0	0	0	0	16.384	0	0	0	50.982	54.082	48.33	27.082	0	0	30.156	44.293	12.137	73.545	35.176	70.83	0	0	0	0	0	0	0	0	0	83.105	37.379	45.118	43.279	27.284	19.961	0	0	0	11.792	40.65	23.955	39.068
unigene4954	unknown	134	Drought-tolerant	39.3566	5.29854	0.988728	2.84971e-36	0	0	0	0	0	0	0	0	73.354	47.828	56.711	35.111	0	0	21.795	20.193	32.725	74.207	14.369	57.693	0	0	0	0	0	0	0	0	0	64.657	36.257	44.579	52.191	36.953	29.307	0	0	0	36.137	45.569	22.965	18.958
unigene10596	---NA---	135	Drought-tolerant	44.6798	5.48155	0.968054	7.3893e-27	0	0	0	0	0	0	0	0	23	24	15	13	0	0	15	15	17	37	70	43	0	0	0	0	0	0	0	0	0	132.003	64	159.953	15	28	32	0	0	0	29	25	27	26
isotig62310	---NA---	136	Drought-tolerant	42.6248	5.41362	0.992918	1.70946e-40	0	0	0	0	0	0	0	0	30.086	33	53	54.989	0	0	36	33	36	24	32	15	0	0	0	0	0	0	0	0	0	52	38	39	68.043	33	42	0	0	0	49	51	65	41
unigene15777	Disease resistance protein RPS6; Resistance to Pseudomonas syringae 6	137	Drought-tolerant	40.572	5.34241	0.99471	3.80806e-43	0	0	0	0	0	0	0	0	38	36	42	48.724	0	0	31	31	31	26	24	20	0	0	0	0	0	0	0	0	0	78	49.059	28.871	37	32	40	0	0	0	53	37	44	45.004
isotig106383	Plant intracellular Ras-group-related LRR protein 2	138	Drought-tolerant	41.9168	5.38946	0.9947	3.95066e-43	0	0	0	0	0	0	0	0	32.203	30.507	33.768	38	0	0	38	35.726	45.084	35.66	17.758	32.825	0	0	0	0	0	0	0	0	0	40.562	43.757	25.012	79.335	26.659	65.661	0	0	0	65.884	33.713	43	56.135
unigene51628	putative TIR-NBS-LRR protein	139	Drought-tolerant	37.2206	5.21803	0.992981	1.41859e-40	0	0	0	0	0	0	0	0	28	25.86	33.006	30.263	0	0	42.68	26	44.548	19.015	17.214	31	0	0	0	0	0	0	0	0	0	41.049	56.995	21.003	41	25.006	33	0	0	0	54.047	49.79	52.991	56.724
unigene35234	unknown	140	Drought-tolerant	38.7754	5.27707	0.991727	4.42351e-39	0	0	0	0	0	0	0	0	48.894	52.569	45.398	53.385	0	0	37.483	34.844	34.771	19.758	30.553	58.814	0	0	0	0	0	0	0	0	0	33.595	17.391	49.028	47.508	50.924	39.98	0	0	0	28.766	36.124	32.062	51.956
isotig84623	---NA---	141	Drought-tolerant	38.1337	5.253	0.994364	1.43198e-42	0	0	0	0	0	0	0	0	49.708	67.248	56.404	30.771	0	0	35.468	34.928	39.23	48.185	34.185	54.728	0	0	0	0	0	0	0	0	0	48.456	20.757	27.772	52.77	21.164	45.126	0	0	0	34.651	23.41	24.136	27.592
isotig55369	---NA---	142	Drought-tolerant	37.6985	5.23644	0.993604	2.0259e-41	0	0	0	0	0	0	0	0	35.157	25.319	43.509	15.596	0	0	30.134	53.162	39.049	32.569	33.64	50.409	0	0	0	0	0	0	0	0	0	38.235	35.909	38.824	42.208	35.05	30.633	0	0	0	37.977	64.062	29.874	21.214
isotig83892	Ribosome biogenesis protein wdr12; WD repeat-containing protein 12	143	Drought-tolerant	35.8505	5.16392	0.994597	5.92624e-43	0	0	0	0	0	0	0	0	33.589	23.351	36.297	30.688	0	0	26.653	35.606	26.36	25.177	51.488	43.049	0	0	0	0	0	0	0	0	0	52.063	29.323	28.488	39.683	36.482	20.136	0	0	0	49.001	43.71	27.091	35.473
isotig52428	---NA---	144	Drought-tolerant	30.2644	4.91955	0.996173	4.29326e-46	0	0	0	0	0	0	0	0	33	23	34.48	25	0	0	19	28.005	32.768	32	14	35.021	0	0	0	0	0	0	0	0	0	34.009	25	23	44.995	22.053	23	0	0	0	53	33.971	47	28.012
isotig104975	---NA---	145	Drought-tolerant	30.4298	4.92741	0.99548	1.40734e-44	0	0	0	0	0	0	0	0	24	20	33.729	49.684	0	0	29	20.729	22	25.433	25.139	34.525	0	0	0	0	0	0	0	0	0	43.679	12	24.26	42.842	31.004	34.959	0	0	0	33.776	36.526	47.331	25
isotig49849	50S ribosomal protein L18	146	Drought-tolerant	29.2203	4.8689	0.99658	4.05902e-47	0	0	0	0	0	0	0	0	25	20	41.014	33.258	0	0	24	41.51	26.699	25.063	30	38	0	0	0	0	0	0	0	0	0	33	23.002	20	31	27	34.099	0	0	0	21.33	34.475	36.391	25
unigene28945	Probable disease resistance protein RPP1; Probable NAD(+) hydrolase RPP1; Protein RECOGNITION OF PERONOSPORA PARASITICA 1	147	Drought-tolerant	28.8182	4.84891	0.993767	1.18165e-41	0	0	0	0	0	0	0	0	29	17	41	34	0	0	34	21	29	45	35	38	0	0	0	0	0	0	0	0	0	16	16	13	42	22	34	0	0	0	24	23	29	32
isotig46456	Glutamate receptor 3.2; Short=AtGluR2; Ligand-gated ion channel 3.2; Flags: Precursor	148	Drought-tolerant	29.1819	4.867	0.946303	3.25806e-22	0	0	0	0	0	0	0	0	16	22	27	38.001	0	0	34	43	31	22	32	54	0	0	0	0	0	0	0	0	0	17	19	32	35	21	23	0	0	0	45	23	27	38
unigene202682	---NA---	149	Drought-tolerant	36.5897	5.19337	0.990378	1.04134e-37	0	0	0	0	0	0	0	0	38.162	22.998	33.445	28.496	0	0	13.257	30.032	21.289	38.877	64.004	19.213	0	0	0	0	0	0	0	0	0	48.449	26.122	36.618	43.345	39.316	45.228	0	0	0	17.823	28.435	52.134	37.089
unigene87943	---NA---	150	Drought-tolerant	33.5413	5.06787	0.959761	8.68316e-25	0	0	0	0	0	0	0	0	17.264	18.563	40.724	42.709	0	0	39.457	19.226	37.159	17	47.809	29.527	13	0	0	0	0	0	0	0	0	21.317	29	36.535	47	24	46.327	0	0	0	18.745	27	42.481	21
unigene202823	Putative adenylate cyclase regulatory protein	151	Drought-tolerant	33.5455	5.06805	0.994695	4.03984e-43	0	0	0	0	0	0	0	0	30	19	32	24	0	0	22	19	33	47	25	32	0	0	0	0	0	0	0	0	0	35	35	35	28	29	48	0	0	0	24	28	62	40
unigene129075	---NA---	152	Drought-tolerant	29.4983	4.88256	0.991995	2.21918e-39	0	0	0	0	0	0	0	0	21.052	21.414	24.891	38.425	0	0	20.832	23.208	37.069	25.717	25.375	18.268	0	0	0	0	0	0	0	0	0	62.085	25.607	40.225	22.98	17.838	49.679	0	0	0	19.931	15.987	45.228	19.246
unigene135665	---NA---	153	Drought-tolerant	31.5235	4.97836	0.991113	1.97648e-38	0	0	0	0	0	0	0	0	39.876	44.386	20.405	19.56	0	0	18.011	15.923	19.66	33.572	30.433	41.985	0	0	0	0	0	0	0	0	0	34.179	45.568	24.601	47.344	20.925	31.703	0	0	0	26.604	17.585	30.212	23.618
unigene21040	---NA---	154	Drought-tolerant	33.4073	5.06209	0.968181	6.80673e-27	0	0	0	0	0	0	0	0	26	20	17.512	23.664	0	0	18.653	17	20.516	25.82	31	36	0	0	0	0	0	10.008	0	0	0	60.212	41.173	83.415	47.624	20.585	35.163	0	0	0	24	36.066	40.996	24.583
isotig67183	putative carrier protein	155	Drought-tolerant	27.8245	4.79828	0.987363	3.09858e-35	0	0	0	0	0	0	0	0	16.863	19.424	18.998	22.148	0	0	13.997	16	15.438	18.359	39.524	23.336	0	0	0	0	0	0	0	0	0	48.38	47.161	60.108	24	16.882	23.603	0	0	0	23.044	33	30.277	30.38
unigene31603	---NA---	156	Drought-tolerant	23.8685	4.57704	0.946899	2.59173e-22	0	0	0	0	0	0	0	0	24.399	0	24.809	45.293	0	0	27.971	17.873	26.878	20.527	12.534	18.205	0	0	0	0	0	0	0	0	0	34.994	18.117	37.423	27.362	17.769	17.214	0	0	0	13.878	55.134	12.705	17.289
unigene94097	---NA---	157	Drought-tolerant	23.9941	4.58461	0.946308	3.25163e-22	0	0	0	0	0	0	0	0	41.197	32.698	13.466	17.568	0	0	25.013	18.018	26.645	38.422	22.428	0	0	0	0	0	0	0	0	0	0	35.428	22.045	19.732	18.683	20.963	21.795	0	0	0	18.098	19.184	30.045	29.999
unigene16774	Protein LTO1 homolog	158	Drought-tolerant	24.4666	4.61274	0.994234	2.30753e-42	0	0	0	0	0	0	0	0	20.137	14.734	27.376	23.402	0	0	33.095	18.795	28.514	22.921	26.176	12.641	0	0	0	0	0	0	0	0	0	31.403	34.138	18.924	25.228	17.146	26.445	0	0	0	31.356	27.737	19.414	24.862
unigene81670	Disease resistance protein RPS4; Resistance to Pseudomonas syringae 4	159	Drought-tolerant	21.2273	4.40785	0.994642	4.95901e-43	0	0	0	0	0	0	0	0	16	15	20	16	0	0	14	20	25	21	18	21	0	0	0	0	0	0	0	0	0	32	29	15	31	13	32	0	0	0	22	15	21	30
isotig53364	---NA---	160	Drought-tolerant	18.8657	4.2377	0.94834	1.47518e-22	0	0	0	0	0	0	0	0	19	17	26	22	0	0	17	22	20	16	23	0	0	0	0	0	0	0	0	0	0	22.001	19	10.024	29	18.021	29	0	0	0	21	15	17	19
unigene48038	---NA---	161	Drought-tolerant	24.7228	4.62777	0.992064	1.85225e-39	0	0	0	0	0	0	0	0	14	14	26	28	0	0	29	12.002	25	26	35.049	28	0	0	0	0	0	0	0	0	0	34	17	25.85	32	11	33	0	0	0	22	15	25	20
unigene142435	---NA---	162	Drought-tolerant	23.8261	4.57447	0.990266	1.32747e-37	0	0	0	0	0	0	0	0	15	21.004	23	21	0	0	43.879	20.149	30.169	22	12.663	41	0	0	0	0	0	0	0	0	0	17.396	14	23	23	12	16.458	0	0	0	24	31.149	30	11
isotig137744	---NA---	163	Drought-tolerant	23.1136	4.53067	0.990153	1.69014e-37	0	0	0	0	0	0	0	0	18	31	25.499	22	0	0	13	16	31	12	14	36	0	0	0	0	0	0	0	0	0	28	19	36	26	25	19	0	0	0	15	23	38	19
isotig65828	titin homolog isoform X1	164	Drought-tolerant	17.0626	4.09277	0.954233	1.22817e-23	0	0	0	0	0	0	0	0	16	13.017	20.258	13.728	0	0	16.433	13.56	13.475	20.392	15.887	15.731	0	0	0	0	0	0	0	0	0	15.357	0	17.423	26.007	10.988	20.94	0	0	0	21.285	11.591	28.319	16.357
[truncated: 2 more columns]

## Sheet: Table S9 - RT -qPCR
Table S9. Primer sequences for RT-qPCR.
Gene	Code	Transcript ID	Forward primer	Reverse primer
dihydroflavonol 4-reductase		unigene17990	AACCAGGCTTGGTACGTGTT	CACGCAGTGTGGAAACACAA
NAC domain-containg protein 10		unigene12170	GGAGACATCTGCTCGTCGAAT	AGTTGCAACCCTTAAAATCACAGTT
protein LHY-like isoform		isotig44799	AGCAAGCTACAAAGGGGAATCA	AGGTTGCATACAAGACCCACA
protein kinase G11A		unigene3017	TGAAGGTGTTAGATGGGATGAGT	CACTGTCATCCAATACAATGTGTG
ABSCISIC ACID-INTESITIVE 5-like protein 4		isotig43578	TCGCCAATTCCTTACGGGTT	ACGTCTCTGCCTTCTTTCAACT
17.6kDA class I heat shock protein 3		isotig53895	GGCCACAGCAGGTCTAGAAT	CAACCTCCGCAACCCAAATC
Ri18S			GCGAAAGCATTTGCCAAGG	ATTCCTGGTCGGCATCGTTTA
